# Supplementary material for: Identifying biologically relevant putative mechanisms in a given phenotype comparison
Source: PLoS One. 2017 May 9;12(5):e0176950. doi: 10.1371/journal.pone.0176950 (PMC5423614; doi:10.1371/journal.pone.0176950)
Supplement: S1 Folder — Folder with the code and dataset used in the paper. (ZIP) [file pone.0176950.s002.zip]

Archive with 213 entries (156 files):
- Code and Data/
- Code and Data/.DS_Store
- __MACOSX/
- __MACOSX/Code and Data/
- __MACOSX/Code and Data/._.DS_Store
- Code and Data/data/
- Code and Data/data/.DS_Store
- __MACOSX/Code and Data/data/
- __MACOSX/Code and Data/data/._.DS_Store
- Code and Data/data/altEntrez_GSE22873_Myd88_mmu_SAMER.RData
- Code and Data/data/altEntrez_GSE29048_Pdx1_mmu_SAMER.RData
- Code and Data/data/altEntrez_GSE6030_Neurod1_mmu_SAMER.RData
- Code and Data/data/DatasetsGAGE/
- Code and Data/data/DatasetsGAGE/.DS_Store
- __MACOSX/Code and Data/data/DatasetsGAGE/
- __MACOSX/Code and Data/data/DatasetsGAGE/._.DS_Store
- Code and Data/data/DatasetsGAGE/GSE22873/
- Code and Data/data/DatasetsGAGE/GSE22873/.DS_Store
- __MACOSX/Code and Data/data/DatasetsGAGE/GSE22873/
- __MACOSX/Code and Data/data/DatasetsGAGE/GSE22873/._.DS_Store
- Code and Data/data/DatasetsGAGE/GSE22873/pData.csv
- Code and Data/data/DatasetsGAGE/GSE22873_NORM/
- Code and Data/data/DatasetsGAGE/GSE22873_NORM/GSE22873_altCdf.RData
- Code and Data/data/DatasetsGAGE/GSE29048/
- Code and Data/data/DatasetsGAGE/GSE29048/.DS_Store
- __MACOSX/Code and Data/data/DatasetsGAGE/GSE29048/
- __MACOSX/Code and Data/data/DatasetsGAGE/GSE29048/._.DS_Store
- Code and Data/data/DatasetsGAGE/GSE29048/pData.csv
- Code and Data/data/DatasetsGAGE/GSE29048_NORM/
- Code and Data/data/DatasetsGAGE/GSE29048_NORM/GSE29048_altCdf.RData
- Code and Data/data/DatasetsGAGE/GSE6030/
- Code and Data/data/DatasetsGAGE/GSE6030/.DS_Store
- __MACOSX/Code and Data/data/DatasetsGAGE/GSE6030/
- __MACOSX/Code and Data/data/DatasetsGAGE/GSE6030/._.DS_Store
- Code and Data/data/DatasetsGAGE/GSE6030/pData.csv
- Code and Data/data/DatasetsGAGE/GSE6030_NORM/
- Code and Data/data/DatasetsGAGE/GSE6030_NORM/GSE6030_altCdf.RData
- Code and Data/data/ForSPIAmmu/
- Code and Data/data/ForSPIAmmu/mmuSPIA.RData
- __MACOSX/Code and Data/data/ForSPIAmmu/
- __MACOSX/Code and Data/data/ForSPIAmmu/._mmuSPIA.RData
- Code and Data/data/KEGGgraph_mmu.RData
- Code and Data/data/KEGGgraph_mmu_UpdatedPathways.RData
- Code and Data/data/kpg_mmu.RData
- Code and Data/data/kpg_mmu_UpdatedPathways.RData
- Code and Data/data/kpgNames_mmu.RData
- Code and Data/data/kpgNames_mmu_UpdatedPathways.RData
- Code and Data/data/responce/
- Code and Data/data/responce/.DS_Store
- __MACOSX/Code and Data/data/responce/
- __MACOSX/Code and Data/data/responce/._.DS_Store
- Code and Data/data/responce/GSE37466/
- Code and Data/data/responce/GSE37466/GSM920568.CEL.gz
- Code and Data/data/responce/GSE37466/GSM920569.CEL.gz
- Code and Data/data/responce/GSE37466/GSM920570.CEL.gz
- Code and Data/data/responce/GSE37466/GSM920571.CEL.gz
- Code and Data/data/responce/GSE37466/GSM920572.CEL.gz
- Code and Data/data/responce/GSE37466/GSM920573.CEL.gz
- Code and Data/data/responce/GSE37466/GSM920574.CEL.gz
- Code and Data/data/responce/GSE37466/pData.csv
- Code and Data/data/responce/GSE6030/
- Code and Data/data/responce/GSE6030/GSM139983.CEL.gz
- Code and Data/data/responce/GSE6030/GSM139984.CEL.gz
- Code and Data/data/responce/GSE6030/GSM139985.CEL.gz
- Code and Data/data/responce/GSE6030/GSM139986.CEL.gz
- Code and Data/data/responce/GSE6030/GSM139987.CEL.gz
- Code and Data/data/responce/GSE6030/GSM139988.CEL.gz
- Code and Data/data/responce/GSE6030/pData.csv
- __MACOSX/Code and Data/data/responce/GSE6030/
- __MACOSX/Code and Data/data/responce/GSE6030/._pData.csv
- Code and Data/data/responce/GSE6030_DEG/
- Code and Data/data/responce/GSE6030_NORM/
- Code and Data/data/responce/GSE6030_NORM/GSE6030_altCdf.RData
- Code and Data/HighEdgeS/
- Code and Data/HighEdgeS/.DS_Store
- __MACOSX/Code and Data/HighEdgeS/
- __MACOSX/Code and Data/HighEdgeS/._.DS_Store
- Code and Data/HighEdgeS/.Rbuildignore
- Code and Data/HighEdgeS/.RData
- Code and Data/HighEdgeS/.Rhistory
- Code and Data/HighEdgeS/.Rproj.user/
- Code and Data/HighEdgeS/.Rproj.user/.DS_Store
- __MACOSX/Code and Data/HighEdgeS/.Rproj.user/
- __MACOSX/Code and Data/HighEdgeS/.Rproj.user/._.DS_Store
- Code and Data/HighEdgeS/.Rproj.user/27379A8B/
- Code and Data/HighEdgeS/.Rproj.user/27379A8B/build_options
- Code and Data/HighEdgeS/.Rproj.user/27379A8B/cpp-definition-cache
- Code and Data/HighEdgeS/.Rproj.user/27379A8B/ctx/
- Code and Data/HighEdgeS/.Rproj.user/27379A8B/pcs/
- Code and Data/HighEdgeS/.Rproj.user/27379A8B/pcs/debug-breakpoints.pper
- Code and Data/HighEdgeS/.Rproj.user/27379A8B/pcs/files-pane.pper
- Code and Data/HighEdgeS/.Rproj.user/27379A8B/pcs/packages-pane.pper
- Code and Data/HighEdgeS/.Rproj.user/27379A8B/pcs/source-pane.pper
- Code and Data/HighEdgeS/.Rproj.user/27379A8B/pcs/source-window.pper
- Code and Data/HighEdgeS/.Rproj.user/27379A8B/pcs/windowlayoutstate.pper
- Code and Data/HighEdgeS/.Rproj.user/27379A8B/pcs/workbench-pane.pper
- Code and Data/HighEdgeS/.Rproj.user/27379A8B/persistent-state
- Code and Data/HighEdgeS/.Rproj.user/27379A8B/presentation/
- Code and Data/HighEdgeS/.Rproj.user/27379A8B/profiles-cache/
- Code and Data/HighEdgeS/.Rproj.user/27379A8B/rmd-outputs
- Code and Data/HighEdgeS/.Rproj.user/27379A8B/saved_source_markers
- Code and Data/HighEdgeS/.Rproj.user/27379A8B/sdb/
- Code and Data/HighEdgeS/.Rproj.user/27379A8B/sdb/per/
- Code and Data/HighEdgeS/.Rproj.user/27379A8B/sdb/per/t/
- Code and Data/HighEdgeS/.Rproj.user/27379A8B/sdb/per/u/
- Code and Data/HighEdgeS/.Rproj.user/27379A8B/sdb/prop/
- Code and Data/HighEdgeS/.Rproj.user/27379A8B/sdb/prop/1A638CA6
- Code and Data/HighEdgeS/.Rproj.user/27379A8B/sdb/prop/1BDFF379
- Code and Data/HighEdgeS/.Rproj.user/27379A8B/sdb/prop/21C49C1F
- Code and Data/HighEdgeS/.Rproj.user/27379A8B/sdb/prop/2E40FC2D
- Code and Data/HighEdgeS/.Rproj.user/27379A8B/sdb/prop/3DA01C02
- Code and Data/HighEdgeS/.Rproj.user/27379A8B/sdb/prop/3E738DF5
- Code and Data/HighEdgeS/.Rproj.user/27379A8B/sdb/prop/403CDAA2
- Code and Data/HighEdgeS/.Rproj.user/27379A8B/sdb/prop/40C13718
- Code and Data/HighEdgeS/.Rproj.user/27379A8B/sdb/prop/48437C0
- Code and Data/HighEdgeS/.Rproj.user/27379A8B/sdb/prop/4B505E8D
- Code and Data/HighEdgeS/.Rproj.user/27379A8B/sdb/prop/53CA6BE4
- Code and Data/HighEdgeS/.Rproj.user/27379A8B/sdb/prop/57D45AF7
- Code and Data/HighEdgeS/.Rproj.user/27379A8B/sdb/prop/5ABDDF6D
- Code and Data/HighEdgeS/.Rproj.user/27379A8B/sdb/prop/678DBEBF
- Code and Data/HighEdgeS/.Rproj.user/27379A8B/sdb/prop/694E32B5
- Code and Data/HighEdgeS/.Rproj.user/27379A8B/sdb/prop/6A736E27
- Code and Data/HighEdgeS/.Rproj.user/27379A8B/sdb/prop/6A8653E6
- Code and Data/HighEdgeS/.Rproj.user/27379A8B/sdb/prop/6C366B4D
- Code and Data/HighEdgeS/.Rproj.user/27379A8B/sdb/prop/72FAD7C
- Code and Data/HighEdgeS/.Rproj.user/27379A8B/sdb/prop/76B4268F
- Code and Data/HighEdgeS/.Rproj.user/27379A8B/sdb/prop/7A0405E2
- Code and Data/HighEdgeS/.Rproj.user/27379A8B/sdb/prop/82F52BA9
- Code and Data/HighEdgeS/.Rproj.user/27379A8B/sdb/prop/99CFA109
- Code and Data/HighEdgeS/.Rproj.user/27379A8B/sdb/prop/A1B1937F
- Code and Data/HighEdgeS/.Rproj.user/27379A8B/sdb/prop/A324846C
- Code and Data/HighEdgeS/.Rproj.user/27379A8B/sdb/prop/A37DBF9D
- Code and Data/HighEdgeS/.Rproj.user/27379A8B/sdb/prop/AACD5901
- Code and Data/HighEdgeS/.Rproj.user/27379A8B/sdb/prop/B8B1222D
- Code and Data/HighEdgeS/.Rproj.user/27379A8B/sdb/prop/C0D5957D
- Code and Data/HighEdgeS/.Rproj.user/27379A8B/sdb/prop/C13D785D
- Code and Data/HighEdgeS/.Rproj.user/27379A8B/sdb/prop/C6F6BCE5
- Code and Data/HighEdgeS/.Rproj.user/27379A8B/sdb/prop/CCC42EFB
- Code and Data/HighEdgeS/.Rproj.user/27379A8B/sdb/prop/D3B5D5F5
- Code and Data/HighEdgeS/.Rproj.user/27379A8B/sdb/prop/DFC32C19
- Code and Data/HighEdgeS/.Rproj.user/27379A8B/sdb/prop/E00AF74A
- Code and Data/HighEdgeS/.Rproj.user/27379A8B/sdb/prop/E420BC3B
- Code and Data/HighEdgeS/.Rproj.user/27379A8B/sdb/prop/EFACB164
- Code and Data/HighEdgeS/.Rproj.user/27379A8B/sdb/prop/FF4AD12C
- Code and Data/HighEdgeS/.Rproj.user/27379A8B/sdb/prop/INDEX
- Code and Data/HighEdgeS/.Rproj.user/27379A8B/sdb/s-FB4240E8/
- Code and Data/HighEdgeS/.Rproj.user/27379A8B/sdb/s-FB4240E8/1464D85C
- Code and Data/HighEdgeS/.Rproj.user/27379A8B/sdb/s-FB4240E8/41909698
- Code and Data/HighEdgeS/.Rproj.user/27379A8B/sdb/s-FB4240E8/4829F0EF
- Code and Data/HighEdgeS/.Rproj.user/27379A8B/sdb/s-FB4240E8/7C8568C
- Code and Data/HighEdgeS/.Rproj.user/27379A8B/sdb/s-FB4240E8/942E26
- Code and Data/HighEdgeS/.Rproj.user/27379A8B/sdb/s-FB4240E8/AA685CE6
- Code and Data/HighEdgeS/.Rproj.user/27379A8B/sdb/s-FB4240E8/B7D6D3FC
- Code and Data/HighEdgeS/.Rproj.user/27379A8B/sdb/s-FB4240E8/C08D07C7
- Code and Data/HighEdgeS/.Rproj.user/27379A8B/sdb/s-FB4240E8/F36FE27D
- Code and Data/HighEdgeS/.Rproj.user/27379A8B/sdb/s-FB4240E8/lock_file
- Code and Data/HighEdgeS/.Rproj.user/27379A8B/session-persistent-state
- Code and Data/HighEdgeS/.Rproj.user/27379A8B/viewer-cache/
- Code and Data/HighEdgeS/.Rproj.user/27379A8B/viewer_history/
- Code and Data/HighEdgeS/.Rproj.user/shared/
- Code and Data/HighEdgeS/.Rproj.user/shared/notebooks/
- Code and Data/HighEdgeS/.Rproj.user/shared/notebooks/paths
- Code and Data/HighEdgeS/DESCRIPTION
- __MACOSX/Code and Data/HighEdgeS/._DESCRIPTION
- Code and Data/HighEdgeS/HighEdgeS.Rproj
- Code and Data/HighEdgeS/inst/
- Code and Data/HighEdgeS/inst/.DS_Store
- __MACOSX/Code and Data/HighEdgeS/inst/
- __MACOSX/Code and Data/HighEdgeS/inst/._.DS_Store
- Code and Data/HighEdgeS/inst/extdata/
- Code and Data/HighEdgeS/inst/extdata/.DS_Store
- __MACOSX/Code and Data/HighEdgeS/inst/extdata/
- __MACOSX/Code and Data/HighEdgeS/inst/extdata/._.DS_Store
- Code and Data/HighEdgeS/inst/extdata/altEntrez_GSE22873_Myd88_mmu.RData
- Code and Data/HighEdgeS/inst/extdata/altEntrez_GSE29048_Pdx1_mmu.RData
- Code and Data/HighEdgeS/inst/extdata/altEntrez_GSE6030_Neurod1_mmu.RData
- Code and Data/HighEdgeS/inst/extdata/KEGGgraph_mmu_UpdatedPathways.RData
- Code and Data/HighEdgeS/inst/extdata/kpg_mmu_UpdatedPathways.RData
- Code and Data/HighEdgeS/inst/extdata/kpgNames_mmu_UpdatedPathways.RData
- Code and Data/HighEdgeS/man/
- Code and Data/HighEdgeS/man/.DS_Store
- __MACOSX/Code and Data/HighEdgeS/man/
- __MACOSX/Code and Data/HighEdgeS/man/._.DS_Store
- Code and Data/HighEdgeS/man/.Rapp.history
- Code and Data/HighEdgeS/man/HighEdgeS.Rd
- Code and Data/HighEdgeS/man/HighEdgeS_B.Rd
- Code and Data/HighEdgeS/man/loadDataObject.Rd
- Code and Data/HighEdgeS/man/loadKEGG.Objects.Rd
- Code and Data/HighEdgeS/multiOR.txt
- Code and Data/HighEdgeS/NAMESPACE
- Code and Data/HighEdgeS/R/
- Code and Data/HighEdgeS/R/.DS_Store
- __MACOSX/Code and Data/HighEdgeS/R/
- __MACOSX/Code and Data/HighEdgeS/R/._.DS_Store
- Code and Data/HighEdgeS/R/functions.R
- Code and Data/HighEdgeS/R/HighEdgeS.R
- Code and Data/HighEdgeS_0.1.0.tar.gz
- Code and Data/LEGO_1.0.tar.gz
- Code and Data/mouse_res/
- Code and Data/mouse_res/.DS_Store
- __MACOSX/Code and Data/mouse_res/
- __MACOSX/Code and Data/mouse_res/._.DS_Store
- Code and Data/output/
- Code and Data/output/.DS_Store
- __MACOSX/Code and Data/output/
- __MACOSX/Code and Data/output/._.DS_Store
- Code and Data/R/
- Code and Data/R/.Rhistory
- Code and Data/R/benchmark_Code.R
- Code and Data/R/benchmark_Functions.R
- Code and Data/R/download_Normalize_FC.R
- Code and Data/README.txt
- __MACOSX/Code and Data/._README.txt
