# Supplementary material for: Identifying biologically relevant putative mechanisms in a given phenotype comparison
Source: PLoS One. 2017 May 9;12(5):e0176950. doi: 10.1371/journal.pone.0176950 (PMC5423614; doi:10.1371/journal.pone.0176950)
Supplement: S1 Folder — Folder with the code and dataset used in the paper. (ZIP) [file pone.0176950.s002.zip › Code and Data/data/DatasetsGAGE/GSE22873/pData.csv]

	source	organism	title	platform	groupVariable
GSM565136	WT C57BL/6 mice, liver, 10-12 weeks old, sacrificed 2 hours after 85% liver resection	Mus musculus	WT_rep_1	GPL1261	WT_rep_1
GSM565137	WT C57BL/6 mice, liver, 10-12 weeks old, sacrificed 2 hours after 85% liver resection	Mus musculus	WT_rep_2	GPL1261	WT_rep_2
GSM565138	WT C57BL/6 mice, liver, 10-12 weeks old, sacrificed 2 hours after 85% liver resection	Mus musculus	WT_rep_3	GPL1261	WT_rep_3
GSM565139	WT C57BL/6 mice, liver, 10-12 weeks old, sacrificed 2 hours after 85% liver resection	Mus musculus	WT_rep_4	GPL1261	WT_rep_4
GSM565140	WT C57BL/6 mice, liver, 10-12 weeks old, sacrificed 2 hours after 85% liver resection	Mus musculus	WT_rep_5	GPL1261	WT_rep_5
GSM565141	Ager/Rage null C57BL/6 mice, liver, 10-12 weeks old, sacrificed 2 hours after 85% liver resection	Mus musculus	RKO_rep_1	GPL1261	RKO_rep_1
GSM565142	Ager/Rage null C57BL/6 mice, liver, 10-12 weeks old, sacrificed 2 hours after 85% liver resection	Mus musculus	RKO_rep_2	GPL1261	RKO_rep_2
GSM565143	Ager/Rage null C57BL/6 mice, liver, 10-12 weeks old, sacrificed 2 hours after 85% liver resection	Mus musculus	RKO_rep_3	GPL1261	RKO_rep_3
GSM565144	Ager/Rage null C57BL/6 mice, liver, 10-12 weeks old, sacrificed 2 hours after 85% liver resection	Mus musculus	RKO_rep_4	GPL1261	RKO_rep_4
GSM565145	Ager/Rage null C57BL/6 mice, liver, 10-12 weeks old, sacrificed 2 hours after 85% liver resection	Mus musculus	RKO_rep_5	GPL1261	RKO_rep_5
GSM565146	Ager/Rage null C57BL/6 mice, liver, 10-12 weeks old, sacrificed 2 hours after 85% liver resection	Mus musculus	RKO_rep_6	GPL1261	RKO_rep_6
GSM565147	Myd88 null C57BL/6 mice, liver, 10-12 weeks old, sacrificed 2 hours after 85% liver resection	Mus musculus	MKO_rep_1	GPL1261	MKO_rep_1
GSM565148	Myd88 null C57BL/6 mice, liver, 10-12 weeks old, sacrificed 2 hours after 85% liver resection	Mus musculus	MKO_rep_2	GPL1261	MKO_rep_2
GSM565149	Myd88 null C57BL/6 mice, liver, 10-12 weeks old, sacrificed 2 hours after 85% liver resection	Mus musculus	MKO_rep_3	GPL1261	MKO_rep_3
GSM565150	Myd88 null C57BL/6 mice, liver, 10-12 weeks old, sacrificed 2 hours after 85% liver resection	Mus musculus	MKO_rep_4	GPL1261	MKO_rep_4
GSM565151	Ager/Rage null/Myd88 null C57BL/6 mice, liver, 10-12 weeks old, sacrificed 2 hours after 85% liver resection	Mus musculus	MRKO_rep_1	GPL1261	MRKO_rep_1
GSM565152	Ager/Rage null/Myd88 null C57BL/6 mice, liver, 10-12 weeks old, sacrificed 2 hours after 85% liver resection	Mus musculus	MRKO_rep_2	GPL1261	MRKO_rep_2
GSM565153	Ager/Rage null/Myd88 null C57BL/6 mice, liver, 10-12 weeks old, sacrificed 2 hours after 85% liver resection	Mus musculus	MRKO_rep_3	GPL1261	MRKO_rep_3
GSM565154	Ager/Rage null/Myd88 null C57BL/6 mice, liver, 10-12 weeks old, sacrificed 2 hours after 85% liver resection	Mus musculus	MRKO_rep_4	GPL1261	MRKO_rep_4
