# Supplementary material for: Identifying biologically relevant putative mechanisms in a given phenotype comparison
Source: PLoS One. 2017 May 9;12(5):e0176950. doi: 10.1371/journal.pone.0176950 (PMC5423614; doi:10.1371/journal.pone.0176950)
Supplement: S1 Folder — Folder with the code and dataset used in the paper. (ZIP) [file pone.0176950.s002.zip › Code and Data/data/DatasetsGAGE/GSE29048/pData.csv]

	source	organism	title	platform	groupVariable
GSM719994	Mature proximal small intestine with intestinal epithelium-specific Pdx1 inactivation, first 5 cm immediately adjacent to the pylorus	Mus musculus	Intestine_KO_biological rep1	GPL1261	Intestine_KO_biological rep1
GSM719995	Mature proximal small intestine, first 5 cm immediately adjacent to the pylorus	Mus musculus	Intestine_Ctrl_biological rep1	GPL1261	Intestine_Ctrl_biological rep1
GSM719996	Mature proximal small intestine, first 5 cm immediately adjacent to the pylorus	Mus musculus	Intestine_Ctrl_biological rep2	GPL1261	Intestine_Ctrl_biological rep2
GSM719997	Mature proximal small intestine with intestinal epithelium-specific Pdx1 inactivation, first 5 cm immediately adjacent to the pylorus	Mus musculus	Intestine_KO_biological rep2	GPL1261	Intestine_KO_biological rep2
GSM719998	Mature proximal small intestine with intestinal epithelium-specific Pdx1 inactivation, first 5 cm immediately adjacent to the pylorus	Mus musculus	Intestine_KO_biological rep3	GPL1261	Intestine_KO_biological rep3
GSM719999	Mature proximal small intestine, first 5 cm immediately adjacent to the pylorus	Mus musculus	Intestine_Ctrl_biological rep3	GPL1261	Intestine_Ctrl_biological rep3
GSM720000	Mature proximal small intestine, first 5 cm immediately adjacent to the pylorus	Mus musculus	Intestine_Ctrl_biological rep4	GPL1261	Intestine_Ctrl_biological rep4
GSM720001	Mature proximal small intestine with intestinal epithelium-specific Pdx1 inactivation, first 5 cm immediately adjacent to the pylorus	Mus musculus	Intestine_KO_biological rep4	GPL1261	Intestine_KO_biological rep4
