# Supplementary material for: Identifying biologically relevant putative mechanisms in a given phenotype comparison
Source: PLoS One. 2017 May 9;12(5):e0176950. doi: 10.1371/journal.pone.0176950 (PMC5423614; doi:10.1371/journal.pone.0176950)
Supplement: S1 Folder — Folder with the code and dataset used in the paper. (ZIP) [file pone.0176950.s002.zip › Code and Data/data/DatasetsGAGE/GSE6030/pData.csv]

	source	organism	title	platform	groupVariable
GSM139983	Wildtype, 129 mouse pineal glands from postnatal day zero.	Mus musculus	129 Mouse P0 Pineal Tissue, Sample 1, 05-16-06	GPL1261	129 Mouse P0 Pineal Tissue, Sample 1, 05-16-06
GSM139984	Wildtype, 129 mouse pineal glands from postnatal day zero.	Mus musculus	129 Mouse P0 Pineal Tissue, Sample 2, 05-23-06	GPL1261	129 Mouse P0 Pineal Tissue, Sample 2, 05-23-06
GSM139985	Wildtype, 129 mouse pineal glands from postnatal day zero.	Mus musculus	129 Mouse P0 Pineal Tissue, Sample 3, 05-31-06	GPL1261	129 Mouse P0 Pineal Tissue, Sample 3, 05-31-06
GSM139986	Neurod1 KO, 129 mouse pineal glands from postnatal day zero.	Mus musculus	NeuroD1 knockout mouse, P0 Pineal Tissue, Sample 1, 05-16-06	GPL1261	NeuroD1 knockout mouse, P0 Pineal Tissue, Sample 1, 05-16-06
GSM139987	Neurod1 KO, 129 mouse pineal glands from postnatal day zero.	Mus musculus	NeuroD1 knockout mouse, P0 Pineal Tissue, Sample 2, 05-23-06	GPL1261	NeuroD1 knockout mouse, P0 Pineal Tissue, Sample 2, 05-23-06
GSM139988	Neurod1 KO, 129 mouse pineal glands from postnatal day zero.	Mus musculus	NeuroD1 knockout mouse, P0 Pineal Tissue, Sample 3, 05-31-06	GPL1261	NeuroD1 knockout mouse, P0 Pineal Tissue, Sample 3, 05-31-06
