# Supplementary material for: Identifying biologically relevant putative mechanisms in a given phenotype comparison
Source: PLoS One. 2017 May 9;12(5):e0176950. doi: 10.1371/journal.pone.0176950 (PMC5423614; doi:10.1371/journal.pone.0176950)
Supplement: S1 Folder — Folder with the code and dataset used in the paper. (ZIP) [file pone.0176950.s002.zip › Code and Data/data/responce/GSE37466/pData.csv]

	source	organism	title	platform	groupVariable
GSM920568	wt	Saccharomyces cerevisiae	wild type rep1	GPL2529	wild type rep1
GSM920569	wt	Saccharomyces cerevisiae	wild type rep2	GPL2529	wild type rep2
GSM920570	wt	Saccharomyces cerevisiae	wild type rep3	GPL2529	wild type rep3
GSM920571	ssn6	Saccharomyces cerevisiae	SSN6 KO rep1	GPL2529	SSN6 KO rep1
GSM920572	ssn6	Saccharomyces cerevisiae	SSN6 KO rep2	GPL2529	SSN6 KO rep2
GSM920573	tup1	Saccharomyces cerevisiae	TUP1 KO rep1	GPL2529	TUP1 KO rep1
GSM920574	tup1	Saccharomyces cerevisiae	TUP1 KO rep2	GPL2529	TUP1 KO rep2
