# Supplementary material for: Identifying biologically relevant putative mechanisms in a given phenotype comparison
Source: PLoS One. 2017 May 9;12(5):e0176950. doi: 10.1371/journal.pone.0176950 (PMC5423614; doi:10.1371/journal.pone.0176950)
Supplement: S1 Folder — Folder with the code and dataset used in the paper. (ZIP) [file pone.0176950.s002.zip › Code and Data/HighEdgeS/DESCRIPTION]

Package: HighEdgeS
Type: Package
Title: Identifies the mechanism in a phenotype comparison
Version: 0.1.0
Author: Samer Hanoudi 
Maintainer: Samer Hanoudi <samer.hanoudi@wayne.edu>
Description: This HeighEdgeS package
License: 
Depends: ROntoTools, igraph, changepoint, stringr, pbapply, org.Mm.eg.db, org.Hs.eg.db, AnnotationDbi, graphite
Encoding: UTF-8
LazyData: true
RoxygenNote: 6.0.1
