# Supplementary material for: Identifying biologically relevant putative mechanisms in a given phenotype comparison
Source: PLoS One. 2017 May 9;12(5):e0176950. doi: 10.1371/journal.pone.0176950 (PMC5423614; doi:10.1371/journal.pone.0176950)
Supplement: S1 Folder — Folder with the code and dataset used in the paper. (ZIP) [file pone.0176950.s002.zip › Code and Data/HighEdgeS/HighEdgeS.Rproj]

Version: 1.0

RestoreWorkspace: Default
SaveWorkspace: Default
AlwaysSaveHistory: Default

EnableCodeIndexing: Yes
UseSpacesForTab: Yes
NumSpacesForTab: 2
Encoding: UTF-8

RnwWeave: Sweave
LaTeX: pdfLaTeX

AutoAppendNewline: Yes
StripTrailingWhitespace: Yes

BuildType: Package
PackageUseDevtools: Yes
PackageInstallArgs: --no-multiarch --with-keep.source
PackageRoxygenize: rd,collate,namespace,vignette
