# Supplementary material for: Identifying biologically relevant putative mechanisms in a given phenotype comparison
Source: PLoS One. 2017 May 9;12(5):e0176950. doi: 10.1371/journal.pone.0176950 (PMC5423614; doi:10.1371/journal.pone.0176950)
Supplement: S1 Folder — Folder with the code and dataset used in the paper. (ZIP) [file pone.0176950.s002.zip › Code and Data/HighEdgeS/man/HighEdgeS.Rd]

% Generated by roxygen2: do not edit by hand
% Please edit documentation in R/HighEdgeS.R
\name{HighEdgeS}
\alias{HighEdgeS}
\title{HighEdgeS: Identifies Biologically Relevant Putative Mechanisms in a Given Phenotype Comparison}
\usage{
HighEdgeS(globalGraph = NULL, pw.db = "KEGG", organism = "mmu",
  KO.gene = "No KO", condition_A = condition,
  condition_pVal_A = condition_pVal, updateCache_Flag = FALSE,
  Entrez2Sym_Flag = TRUE)
}
\arguments{
\item{globalGraph}{Graph with all interactions type graphNEL}

\item{pw.db}{If globalGraph set to NULL, this parameter (pw.db) must have a value to download interactions from
KEGG for human and mouse ("hsa and mmu") or from Reactome for human only.
pw.db must be equal to "KEGG" or "Reactome". Note: this option may take more time}

\item{organism}{3 letters string to select the organism that the method will run on ("mmu" for mouse and "hsa" for human).
Note: When pw.db = "Reactome", then organism must equal to "mmu".}

\item{KO.gene}{The KO gene that the analysis will be applied on.}

\item{condition_A}{Variable with names are gene IDs and values of log fold change. The IDs must match node names in globalGraph variable}

\item{condition_pVal_A}{Variable with names are gene IDs and values of p-value. The IDs must match node names in globalGraph variable}

\item{updateCache_Flag}{Boolean variable to determine if the user wants to download up-to-date KEGG interactions
(takes extra time) or just use the cashed interactions by setting it to FALSE}

\item{Entrez2Sym_Flag}{Will allow the mapping of node names from Entrez to symbols in the resulted graph Default TRUE, but when set to FLASE the resulted graph  node names will not be changed
and will be kept with the node names of the globalGraph provided by the user.}
}
\value{
mechanismGraph a graph that contains the mechanism of a particular experiment
}
\description{
HighEdgeS: Identifies Biologically Relevant Putative Mechanisms in a Given Phenotype Comparison
}
\examples{

load(system.file("extdata/altEntrez_GSE22873_Myd88_mmu.RData", package = "HighEdgeS"))
load(system.file("extdata/KEGGgraph_mmu_UpdatedPathways.RData", package = "HighEdgeS"))

condition = NULL
condition <- as.character(DataObject$exprTable[, "ID"])
condition <- as.numeric(DataObject$exprTable[, "logFC"])
names(condition) <- as.character(DataObject$exprTable[, "ID"])

condition_pVal = NULL
condition_pVal <- as.character(DataObject$exprTable[, "ID"])
condition_pVal <- as.numeric(DataObject$exprTable[, "adj.P.Val"])
names(condition_pVal) <- as.character(DataObject$exprTable[, "ID"])

res = HighEdgeS(globalGraph = KEGGgraph, KO.gene = "Myd88", condition_A = condition, condition_pVal_A = condition_pVal)
plot(res)

}
\author{
Samer Hanoudi and Sorin Draghici
}
