# Supplementary material for: Identifying biologically relevant putative mechanisms in a given phenotype comparison
Source: PLoS One. 2017 May 9;12(5):e0176950. doi: 10.1371/journal.pone.0176950 (PMC5423614; doi:10.1371/journal.pone.0176950)
Supplement: S1 Folder — Folder with the code and dataset used in the paper. (ZIP) [file pone.0176950.s002.zip › Code and Data/HighEdgeS/man/HighEdgeS_B.Rd]

% Generated by roxygen2: do not edit by hand
% Please edit documentation in R/HighEdgeS.R
\name{HighEdgeS_B}
\alias{HighEdgeS_B}
\title{HighEdgeS_B: Identifies the mechanism in a phenotype comparison. This function was written for benchmarking ONLY}
\usage{
HighEdgeS_B(f_kpg = kpg, f_KEGGgraph = KEGGgraph, KO.gene = "No KO",
  exprTable)
}
\arguments{
\item{f_kpg}{all pathways in KEGG (ROntoTools object)}

\item{f_KEGGgraph}{Graph with all interactions from all pathways in KEGG}

\item{KO.gene}{The KO gene that the analysis will be applied on.}

\item{exprTable}{Table with genes (rows) and genes "ID", "logFC", and "p-value" (columns).}
}
\value{
mechanismGraph a graph that contain the mechanism of a particular experiment, and other valriables
for benchmarking
}
\description{
HighEdgeS_B: Identifies the mechanism in a phenotype comparison. This function was written for benchmarking ONLY
}
\examples{

}
\author{
Samer Hanoudi and Sorin Draghici
}
