# Supplementary material for: Identifying biologically relevant putative mechanisms in a given phenotype comparison
Source: PLoS One. 2017 May 9;12(5):e0176950. doi: 10.1371/journal.pone.0176950 (PMC5423614; doi:10.1371/journal.pone.0176950)
Supplement: S1 Folder — Folder with the code and dataset used in the paper. (ZIP) [file pone.0176950.s002.zip › Code and Data/HighEdgeS/man/loadDataObject.Rd]

% Generated by roxygen2: do not edit by hand
% Please edit documentation in R/functions.R
\name{loadDataObject}
\alias{loadDataObject}
\title{load DataObject which contain DE and p-Value along with many other information from the experiments}
\usage{
loadDataObject(KO.gene)
}
\arguments{
\item{KO.gene}{A string value for the KO gene}
}
\description{
load DataObject which contain DE and p-Value along with many other information from the experiments
}
