# Supplementary material for: Identifying biologically relevant putative mechanisms in a given phenotype comparison
Source: PLoS One. 2017 May 9;12(5):e0176950. doi: 10.1371/journal.pone.0176950 (PMC5423614; doi:10.1371/journal.pone.0176950)
Supplement: S1 Folder — Folder with the code and dataset used in the paper. (ZIP) [file pone.0176950.s002.zip › Code and Data/HighEdgeS/multiOR.txt]

OR	Lower.CI	Upper.CI	p-value
(Intercept)	0.001	6e-04	0.0016	0
Age	1.5884	1.4255	1.77	0
Sex	1.0402	0.9328	1.1599	0.4786
Education	1.2104	1.0831	1.3527	8e-04
AntioxidentGroup	1.012	0.9092	1.1265	0.8267
ZincGroup	1.6051	1.4412	1.7877	0
BaselineAMD1	11.0932	8.9644	13.7276	0
BaselineAMD2	19.6477	15.6781	24.6225	0
Smoking1	1.0931	0.9776	1.2222	0.1181
Smoking2	2.6996	2.1915	3.3255	0
BMI1	1.6565	1.4575	1.8826	0
BMI2	1.7104	1.479	1.978	0
CFHrs1061170	1.4216	1.3223	1.5284	0
CFHrs1410996	1.4145	1.3032	1.5353	0
C2rs9332739	3.5817	2.6719	4.8012	0
CFBrs641153	1.1855	1.0024	1.402	0.0468
CFHrs2230199	1.3211	1.2148	1.4368	0
