# Supplementary material for: Identifying biologically relevant putative mechanisms in a given phenotype comparison
Source: PLoS One. 2017 May 9;12(5):e0176950. doi: 10.1371/journal.pone.0176950 (PMC5423614; doi:10.1371/journal.pone.0176950)
Supplement: S1 Folder — Folder with the code and dataset used in the paper. (ZIP) [file pone.0176950.s002.zip › Code and Data/HighEdgeS/R/functions.R]

#' load DataObject which contain DE and p-Value along with many other information from the experiments
#' @param KO.gene A string value for the KO gene
#' @export
#'
loadDataObject = function(KO.gene) {
  if (KO.gene=="Myd88")
  load(envir = .GlobalEnv,system.file("extdata/altEntrez_GSE22873_Myd88_mmu.RData", package = "HighEdgeS"))

  if (KO.gene=="Neurod1")
    load(envir = .GlobalEnv,system.file("extdata/altEntrez_GSE6030_Neurod1_mmu.RData", package = "HighEdgeS"))

  if (KO.gene=="Pdx1")
    load(envir = .GlobalEnv,system.file("extdata/altEntrez_GSE29048_Pdx1_mmu.RData", package = "HighEdgeS"))
}


#' load KEGG.Objects this function will load the global graph, KEGG names, and KEGG pathways
#'
#' @export
#'
#'
loadKEGG.Objects = function() {
    load(envir = .GlobalEnv,system.file("extdata/KEGGgraph_mmu_UpdatedPathways.RData", package = "HighEdgeS"))
    load(envir = .GlobalEnv,system.file("extdata/kpg_mmu_UpdatedPathways.RData", package = "HighEdgeS"))
    load(envir = .GlobalEnv,system.file("extdata/kpgNames_mmu_UpdatedPathways.RData", package = "HighEdgeS"))
}

getGEOfile=function (GEO, destdir = tempdir(), AnnotGPL = FALSE, amount = c("full", "brief", "quick", "data")) {
  amount <- match.arg(amount)
  geotype <- toupper(substr(GEO, 1, 3))
  mode <- "wb"
  GEO <- toupper(GEO)
  stub = gsub("\\d{1,3}$", "nnn", GEO, perl = TRUE)
  if (geotype == "GDS") {
    gdsurl <- "ftp://ftp.ncbi.nlm.nih.gov/geo/datasets/%s/%s/soft/%s"
    myurl <- sprintf(gdsurl, stub, GEO, paste0(GEO, ".soft.gz"))
    destfile <- file.path(destdir, paste0(GEO, ".soft.gz"))
  }
  if (geotype == "GSE" & amount == "full") {
    gseurl <- "ftp://ftp.ncbi.nlm.nih.gov/geo/series/%s/%s/soft/%s"
    myurl <- sprintf(gseurl, stub, GEO, paste0(GEO, "_family.soft.gz"))
    destfile <- file.path(destdir, paste(GEO, ".soft.gz",
                                         sep = ""))
  }
  if (geotype == "GSE" & amount != "full" & amount != "table") {
    gseurl <- "https://www.ncbi.nlm.nih.gov/geo/query/acc.cgi"
    myurl <- paste(gseurl, "?targ=self&acc=", GEO, "&form=text&view=",
                   amount, sep = "")
    destfile <- file.path(destdir, paste(GEO, ".soft", sep = ""))
    mode <- "w"
  }
  if (geotype == "GPL") {
    if (AnnotGPL) {
      gplurl <- "ftp://ftp.ncbi.nlm.nih.gov/geo/platforms/%s/%s/annot/%s"
      myurl <- sprintf(gplurl, stub, GEO, paste0(GEO, ".annot.gz"))
      destfile <- file.path(destdir, paste(GEO, ".annot.gz",
                                           sep = ""))
      res = try({
        if (!file.exists(destfile)) {
          download.file(myurl, destfile, mode = mode,
                        quiet = TRUE, method = getOption("download.file.method.GEOquery"))
          message("File stored at: ")
          message(destfile)
        }
        else {
          message(sprintf("Using locally cached version of %s found here:\n%s ",
                          GEO, destfile))
        }
      }, silent = TRUE)
      if (!inherits(res, "try-error")) {
        return(invisible(destfile))
      }
      else {
        message("Annotation GPL not available, so will use submitter GPL instead")
      }
    }
    gseurl <- "https://www.ncbi.nlm.nih.gov/geo/query/acc.cgi"
    myurl <- paste(gseurl, "?targ=self&acc=", GEO, "&form=text&view=",
                   amount, sep = "")
    destfile <- file.path(destdir, paste(GEO, ".soft", sep = ""))
    mode <- "w"
    if (!file.exists(destfile)) {
      download.file(myurl, destfile, mode = mode, quiet = TRUE,
                    method = getOption("download.file.method.GEOquery"))
      message("File stored at: ")
      message(destfile)
    }
    else {
      message(sprintf("Using locally cached version of %s found here:\n%s ",
                      GEO, destfile))
    }
    return(invisible(destfile))
  }
  if (geotype == "GSM") {
    gseurl <- "https://www.ncbi.nlm.nih.gov/geo/query/acc.cgi"
    myurl <- paste(gseurl, "?targ=self&acc=", GEO, "&form=text&view=",
                   amount, sep = "")
    destfile <- file.path(destdir, paste(GEO, ".soft", sep = ""))
    mode <- "w"
  }
  if (!file.exists(destfile)) {
    download.file(myurl, destfile, mode = mode, quiet = TRUE,
                  method = getOption("download.file.method.GEOquery"))
    message("File stored at: ")
    message(destfile)
  }
  else {
    message(sprintf("Using locally cached version of %s found here:\n%s ",
                    GEO, destfile))
  }
  invisible(destfile)
}

getFCEdgesGraph <- function (f_graph, f_condition, f_condition_pVal){
  genesInGraph <- nodes(f_graph)
  genesInCondition <- names(f_condition)
  allEdges <- edgeData(f_graph)
  edgeScores <-names(allEdges)

  FCedges <- function (fx){
    genesInEdge <- str_split(fx, pattern = "[|]")
    firstGene <- genesInEdge[[1]][1]
    secondGene <- genesInEdge[[1]][2]
    tempEdgeScore <- NULL
     tempEdgeScore[1] <- ((abs(f_condition[firstGene] * (1-f_condition_pVal[ firstGene ][[1]])))
                       +(abs(f_condition[secondGene]) * (1-f_condition_pVal[ secondGene ][[1]])) ) #*0.5
    names(tempEdgeScore)<-fx
    return(tempEdgeScore)
  }
  eScores <- lapply(X = edgeScores, FUN = FCedges)
  eScores <- unlist(eScores)
  oddSeq <- seq.int(from = 1, by = 2, length.out = length(eScores))
  evenSeq <- seq.int(from = 2, by = 2, length.out = length(eScores))
  fromNodeList <- unlist(str_split(names(eScores), pattern = "[|]"))[oddSeq]
  toNodeList <- unlist(str_split(names(eScores), pattern = "[|]"))[evenSeq]
  edgeData(self = f_graph, from = fromNodeList, to = toNodeList, attr = "weight") <- unlist(eScores)
  return(f_graph)
}# end getFCEdgesGraph

Red_Green_Bar_Plots <-function (f_ranksAllAlternated, f_alpha, f_FileName, f_DEgenesInlist,
                                leg = TRUE, topGene = TRUE, f_path = "output"){
  pwWithResults = (!is.na(f_ranksAllAlternated))
  #The number of positive should be the number of the KO is in  KEGG pathwys
  totalPositive = sum(sapply(kpg, function(X){paste("mmu:", DataObject$KOgeneEntrez, sep = "")%in%nodes(X)}))
  totalNegative = sum(!sapply(kpg, function(X){paste("mmu:", DataObject$KOgeneEntrez, sep = "")%in%nodes(X)}))
  sigTables <- lapply(f_ranksAllAlternated[pwWithResults], function(X) {X[X$p.FDR < f_alpha,]})

  truePositive <- lapply(lapply(sigTables,function(X){X$KO_Flag_Table == "TRUE"}), sum)
  falsePositive <- lapply(lapply(sigTables,function(X){X$KO_Flag_Table == "FALSE"}), sum)
  falseNegative <- ((totalPositive - unlist(truePositive)))
  trueNegative <- ((totalNegative - unlist(falsePositive)))

  # if there are no results for a particular threshold assign NA to that threshold.
  TPR = rep(NA, length(pwWithResults))
  names(TPR) = names(pwWithResults)
  TPR[pwWithResults] <- as.numeric(truePositive) / totalPositive
  FPR = rep(NA, length(pwWithResults))
  names(TPR) = names(pwWithResults)
  FPR[pwWithResults] <- as.numeric(falsePositive) / totalNegative

  print(paste("TPR and FPR for ", f_FileName) )
  print(c("TPR", paste("(", 1:length(TPR), ")", TPR, sep = "")))
  print(c("FPR", paste("(", 1:length(FPR), ")", FPR, sep = "")))

  numDEgenegEach <- sapply(f_DEgenesInlist, length)
  LSpositive= TPR / (FPR)

  toplot<-cbind(FPR, TPR)

  toExcel=cbind(toplot, LSpositive = LSpositive, truePositive = truePositive, falsePositive = falsePositive
                , falseNegative = falseNegative , trueNegative = trueNegative)
  # any nan set to 0 since it can not be ploted
  toplot[is.nan(toplot)] = 0
  ExcelFileName=paste(f_path, "/", DataObject$KOgeneSymbol, "_", f_FileName, "_TPR_FPR.xlsx", sep = "")
  xlsx::write.xlsx(file = ExcelFileName, x = toExcel)
  toplotAxisMarks=toplot
  toplotAxisMarks[toplotAxisMarks[, 1] ==0, 1] <- 0.0000000000001 # small number for visualizarion only
  toplotAxisMarks[toplotAxisMarks[, 2] ==0, 2] <- 0.0000000000001 # small number for visualizarion only
  rownames(toplotAxisMarks) <- names(f_ranksAllAlternated)
  labels <- rownames(toplotAxisMarks)
  myRightAxisLabs <- pretty(seq(0, max(numDEgenegEach), length.out = 10))
  myRightAxisAt <- myRightAxisLabs / max(myRightAxisLabs)
  myLeftAxisLabs <- pretty(seq(0, 1, length.out = 10))
  myLeftAxisAt <- myLeftAxisLabs

  filToSave<-paste(f_path, "/", DataObject$KOgeneSymbol, "_", f_FileName, "_BarPlots", ".pdf", sep="")
  pdf(file = filToSave, bg = "white")
  numDEgenegEach <- sapply(f_DEgenesInlist, length)
  names(numDEgenegEach) <- rownames(toplot)
  #c(bottom, left, top, right)
  par(mar = c(6, 6, 4, 5) + .1, oma = c(0, 0, 0, 0))
  mLable=paste(DataObject$KOgeneSymbol, " KO, ", str_split(f_FileName, "_")[[1]][2], sep = "")

  mp<-barplot(t(toplot[,c(1,2)]), beside = TRUE, col = c("red","green"), axisnames = TRUE, cex.names = 0.8,
              space = c(0, 1.4), las = 2, main = mLable, ylim = c(0, max(c(myLeftAxisAt, myRightAxisAt))), yaxt = 'n',
              ann = FALSE, xaxt = 'n',cex.main = 2.5)
  labelsX <- colnames(t(toplotAxisMarks[,c(1, 2)]))
  names(labelsX) <- seq(0, mp[1,ncol(mp)], length.out = length(labelsX))
  axis(2, at = myLeftAxisAt, labels = myLeftAxisLabs, las = 2)
  xAt=apply(mp, 2, mean)
  ttx<-axis(side = 1,at = xAt,labels = labelsX, cex.axis = 0.8, las = 2)
  par(new = TRUE)
  toBarPlot <-  numDEgenegEach / max(numDEgenegEach)
  # plot the gray bars
  barpos<-barplot(toBarPlot,cex.names=0.8,las=1,ylab="TPR, FPR",
                  col=rgb(red = 0,green = 0,blue = 0,alpha = 10,maxColorValue = 100),
                  ylim = c(0, max(c(myLeftAxisAt, myRightAxisAt))), axisnames = FALSE,yaxt='n', ann = FALSE, xaxt = 'n')
  if (str_detect(f_FileName,pattern = "HighEdgeS"))
  {abline(v = (nrow(toplot) / 4) + ((nrow(toplot) / 2) / nrow(toplot)), lwd = 3, lty = 2, col = "BLUE")}
  par(new = TRUE)

  axis(2, at = myLeftAxisAt, labels = myLeftAxisLabs,las =2 )
  axis(4, at = myRightAxisAt, labels = myRightAxisLabs, las =2, col = "gray", col.ticks = "gray", col.lab = "gray")
  mtext(side = 4, "number of DE genes", line = 3)
  mtext(side = 2, paste("", str_split(f_FileName, "_")[[1]][1], sep = ""), line = 4, cex = 2.5)
  numberOfTrue <- totalPositive

  if(leg)
  {
    lTitle<-c(paste("# true pathways= ", numberOfTrue, sep = ""))
    legend("topright",
           legend = c("TPR", "FPR", "#DE "),
           fill = c("green", "red", "gray"), inset = 0.01)
    #legend(x = "right",y = 0.2,legend = lTitle,fill = "white",border = "white",text.font=3.5)
    #text(x =barpos[19] ,y = 0.8,labels = lTitle,box.col="red")
    plotrix::boxed.labels(x = barpos[17], y = 0.8, ypad = 2, labels = lTitle )
  }
  graphics.off()
}

rankPathwaysFisher <-function(DEgenes = sigGeneIDs, highFCAndPvalueGene = "FALSE", groundTruthIsKnown = TRUE){
  sigGeneIDs_f <- paste(DataObject$Organism, ":", DEgenes, sep = "")
  sigGenesInKEGG <- sapply(kpg, FUN = function (X,y){return((nodes(X)%in%y))}, y = sigGeneIDs_f)
  DE_total <- length(sigGeneIDs_f)
  total_KEGG <- length(nodes(KEGGgraph)[nodes(KEGGgraph)%in%rownames(DataObject$exprTable)])
  each_PW_Size <- sapply(sigGenesInKEGG, length)
  num_DEgenes_eachPathway <- sapply(sigGenesInKEGG, sum)
  pathwayesRank <- matrix(0, nrow = 1, ncol = 5)
  for (iter in 1:length(num_DEgenes_eachPathway)) {
    Tasting <- t(matrix(c( num_DEgenes_eachPathway[iter],
                          each_PW_Size[iter] - num_DEgenes_eachPathway[iter] ,
                          DE_total-num_DEgenes_eachPathway[iter],
                          (total_KEGG - (each_PW_Size[iter] - num_DEgenes_eachPathway[iter]) - (DE_total-num_DEgenes_eachPathway[iter]) - num_DEgenes_eachPathway[iter])  ),
                       nrow = 2,dimnames = list(Guess = c("DE", "notDE"),
                                                Truth = c("pi", "AllotherPathwayes"))))

    Tasting
    fisher_res <- fisher.test(Tasting, alternative = "greater")
    pName <- kpgNames[names(num_DEgenes_eachPathway[iter])][[1]]
    numDE <- num_DEgenes_eachPathway[iter]
    pathwaySize <- each_PW_Size[iter]
    pathwayesRank <- rbind(pathwayesRank,cbind(names(num_DEgenes_eachPathway[iter]), pName, numDE, pathwaySize, fisher_res$p.value))
  } #end iter
  pathwayesRank <- pathwayesRank[-1, ]
  colnames(pathwayesRank)[5] <- "pValue"
  colnames(pathwayesRank)[1] <- "pwID"

  pathwayesRank <- pathwayesRank[order(as.numeric(pathwayesRank[, "pValue"]), decreasing = FALSE), ]
  pathwayesRank <- as.data.frame(pathwayesRank)
  pathwayesRank$p.FDR <- p.adjust(as.vector(pathwayesRank$pValue), method = "fdr")

  if (groundTruthIsKnown){
    if(highFCAndPvalueGene!=FALSE)
    {KOID <- paste(DataObject$Organism, ":", as.character(highFCAndPvalueGene), sep = "")}else
    {KOID <- paste(DataObject$Organism, ":", as.character(DataObject$KOgeneEntrez), sep = "")}
    KO_Flag_Table <- sapply(kpg, FUN = function (X, y){return(any(nodes(X)%in%y))}, y = KOID)
    KO_Flag_Table <- cbind(KO_Flag_Table, kpgNames[names(KO_Flag_Table)])
    colnames(KO_Flag_Table)[2] <- "Pathway Name"
    pathwayesRank$KO_Flag_Table <- KO_Flag_Table[rownames(pathwayesRank), "KO_Flag_Table"]
  }
  pathwayesRank$Rank <- 1:nrow(pathwayesRank)
  return(pathwayesRank)
}
