# Supplementary material for: Identifying biologically relevant putative mechanisms in a given phenotype comparison
Source: PLoS One. 2017 May 9;12(5):e0176950. doi: 10.1371/journal.pone.0176950 (PMC5423614; doi:10.1371/journal.pone.0176950)
Supplement: S1 Folder — Folder with the code and dataset used in the paper. (ZIP) [file pone.0176950.s002.zip › Code and Data/HighEdgeS/R/HighEdgeS.R]

#' HighEdgeS: Identifies Biologically Relevant Putative Mechanisms in a Given Phenotype Comparison
#' @param globalGraph Graph with all interactions type graphNEL
#' @param pw.db If globalGraph set to NULL, this parameter (pw.db) must have a value to download interactions from
#' KEGG for human and mouse ("hsa and mmu") or from Reactome for human only.
#' pw.db must be equal to "KEGG" or "Reactome". Note: this option may take more time
#' @param organism 3 letters string to select the organism that the method will run on ("mmu" for mouse and "hsa" for human).
#' Note: When pw.db = "Reactome", then organism must equal to "mmu".
#' @param KO.gene The KO gene that the analysis will be applied on.
#' @param condition_A Variable with names are gene IDs and values of log fold change. The IDs must match node names in globalGraph variable
#' @param condition_pVal_A Variable with names are gene IDs and values of p-value. The IDs must match node names in globalGraph variable
#' @param updateCache_Flag Boolean variable to determine if the user wants to download up-to-date KEGG interactions
#' (takes extra time) or just use the cashed interactions by setting it to FALSE
#' @param Entrez2Sym_Flag Will allow the mapping of node names from Entrez to symbols in the resulted graph Default TRUE, but when set to FLASE the resulted graph  node names will not be changed
#' and will be kept with the node names of the globalGraph provided by the user.
#' @return mechanismGraph a graph that contains the mechanism of a particular experiment
#'
#' @author
#'
#' Samer Hanoudi and Sorin Draghici
#'
#'
#' @examples
#'
#'load(system.file("extdata/altEntrez_GSE22873_Myd88_mmu.RData", package = "HighEdgeS"))
#'load(system.file("extdata/KEGGgraph_mmu_UpdatedPathways.RData", package = "HighEdgeS"))
#'
#'condition = NULL
#'condition <- as.character(DataObject$exprTable[, "ID"])
#'condition <- as.numeric(DataObject$exprTable[, "logFC"])
#'names(condition) <- as.character(DataObject$exprTable[, "ID"])
#'
#'condition_pVal = NULL
#'condition_pVal <- as.character(DataObject$exprTable[, "ID"])
#'condition_pVal <- as.numeric(DataObject$exprTable[, "adj.P.Val"])
#'names(condition_pVal) <- as.character(DataObject$exprTable[, "ID"])
#'
#' res = HighEdgeS(globalGraph = KEGGgraph, KO.gene = "Myd88", condition_A = condition, condition_pVal_A = condition_pVal)
#' plot(res)
#'
#' @export
HighEdgeS = function (globalGraph = NULL, pw.db = "KEGG", organism = "mmu", KO.gene  = "No KO", condition_A = condition, condition_pVal_A = condition_pVal,
                      updateCache_Flag = FALSE, Entrez2Sym_Flag=TRUE){
  if(pw.db=="Reactome"&organism=="mmu") {
    print("Currently, the method does not support Reactome interactions for mouse")
    return()
  }
  # Store FC and p-vlaues in two variables
   if (is.null(globalGraph)){
     if (pw.db == "KEGG"){
   kpg <- ROntoTools::keggPathwayGraphs(organism = organism, verbose = TRUE, updateCache = updateCache_Flag )
   f_KEGGgraph<-mergeGraphs(kpg,edgemode="directed" )
   nodes(f_KEGGgraph)<-str_replace(nodes(f_KEGGgraph),pattern=paste(organism,":",sep=""),replacement="")
   globalGraph=f_KEGGgraph
     }
     if (pw.db == "Reactome"){
        #get all reactome pathways for human
        reactomedata = pathways(species = 'hsapiens', database = 'reactome')
        #Map node names to entrez
        reactomedata = convertIdentifiers(reactomedata, to = "entrez")
        reactomedata = lapply(reactomedata, pathwayGraph)
       # length(reactomedata)
       f_ReactomeGraph <- mergeGraphs(reactomedata, edgemode="directed" )
       globalGraph <- f_ReactomeGraph
     }
   }

  if (organism == "hsa") {
    library(org.Hs.eg.db)
    # load genes mapping
    x <- org.Hs.egSYMBOL
    # Get the gene symbol that are mapped to an entrez gene identifiers
    mapped_genes <- mappedkeys(x)
    # Convert to a list and save in the mapedEntrez2Symb variable
    mapedEntrez2Symb = AnnotationDbi::as.list(x[mapped_genes])
  }

  if (organism == "mmu") {
    library(org.Mm.eg.db)
    # load genes mapping
    x <- org.Mm.egSYMBOL
    # Get the gene symbol that are mapped to an entrez gene identifiers
    mapped_genes <- mappedkeys(x)
    # Convert to a list and save in the mapedEntrez2Symb variable
    mapedEntrez2Symb = AnnotationDbi::as.list(x[mapped_genes])
  }


  edgeDataDefaults(globalGraph, attr = "weight")<-0

    # Compute edges scores
  eScores = getFCEdgesGraph(f_graph = globalGraph, f_condition = condition_A, f_condition_pVal = condition_pVal_A)
  allEdgesScores = edgeData(eScores)
  allEdgesScores <- pbsapply(allEdgesScores, unlist)
  names(allEdgesScores) <- str_replace(names(allEdgesScores), pattern = ".weight", replacement="")
  allEdgesScores <- allEdgesScores[!is.na(allEdgesScores)]
  allEdgesScores <- sort(allEdgesScores, decreasing = TRUE)
  nBreakes <- 1000

  testData <- allEdgesScores
  histObject <- hist(testData, breaks = nBreakes, xlab = 'edges scores', main = "")
  histObject$counts <- histObject$counts[2:length(histObject$counts)]

  #apply change point analysis
  ansmeanvar <- cpt.meanvar(data = (histObject$counts), test.stat = "Normal")
  changePoint <- ansmeanvar@cpts[1]
  changePoint <- changePoint + ((ansmeanvar@cpts[2] - ansmeanvar@cpts[1]) * 0.25)
  allEdgesScores <- sort(allEdgesScores,decreasing = TRUE)

  edgesT  <- sum(histObject$counts[changePoint:length(histObject$counts)])
  sigEdges <- allEdgesScores[1:edgesT]


  temp <- str_split(names(sigEdges), pattern = "[|]")
  startNodes <- unlist(pblapply(temp, FUN = function(X) {return (X[1]) }))
  endNodes <- unlist(pblapply(temp, FUN = function(X) {return (X[2]) }))
  relations <- data.frame(startNodes, endNodes)
  FCgraphiGraph <- graph.data.frame(d = relations, directed = TRUE, vertices = NULL)
  mechanismGraph <- igraph.to.graphNEL(FCgraphiGraph)

  temp <- (nodes(mechanismGraph))
  temp <- unlist(mapedEntrez2Symb[temp])
  names(temp) <- NULL
  if(Entrez2Sym_Flag){
  nodes(mechanismGraph) <- temp
  }
  graphics.off()

  return(mechanismGraph=mechanismGraph)

}# end HighEdgeS

#' HighEdgeS_B: Identifies the mechanism in a phenotype comparison. This function was written for benchmarking ONLY
#' @param f_kpg all pathways in KEGG (ROntoTools object)
#' @param f_KEGGgraph Graph with all interactions from all pathways in KEGG
#' @param KO.gene The KO gene that the analysis will be applied on.
#' @param exprTable Table with genes (rows) and genes "ID", "logFC", and "p-value" (columns).
#' @return mechanismGraph a graph that contain the mechanism of a particular experiment, and other valriables
#' for benchmarking
#'
#' @author
#'
#' Samer Hanoudi and Sorin Draghici
#'
#' @examples
#'
#' @export
HighEdgeS_B = function (f_kpg = kpg, f_KEGGgraph = KEGGgraph, KO.gene  = "No KO", exprTable){
  # Store FC and p-vlaues in two variables
  temp <- cbind(as.matrix(exprTable[, "ID"]), as.numeric(exprTable[, "logFC"]))
  row.names(temp)<-temp[, 1]
  temp <- temp[, -1]
  condition <- temp
  condition <- as.numeric(condition)
  names(condition) <- names(temp)
  temp <- cbind(as.matrix(exprTable[, "ID"]), as.numeric(exprTable[, "adj.P.Val"]))
  row.names(temp) <- temp[, 1]
  temp <- temp[, -1]
  condition_pVal <- temp
  condition_pVal <- as.numeric(condition_pVal)
  names(condition_pVal) <- names(temp)

  KEGGgenes <- nodes(KEGGgraph)
  #analyze with the genes that are available in KEGG Database
  assign(x = "condition", condition[ names(condition)%in%KEGGgenes], envir = .GlobalEnv)
  assign(x = "condition_pVal", condition[ names(condition_pVal)%in%KEGGgenes], envir = .GlobalEnv)

  namesSameTokpg <- paste("mmu:", names(condition), sep="")
  f_kpg <- lapply(X = f_kpg, function (X, y) {return(subGraph( nodes(X)[nodes(X)%in%y], X))}, y = namesSameTokpg )


  edgeDataDefaults(f_KEGGgraph, attr = "weight")<-0
  conditionTemp <- condition
  condition_pVal_temp <- condition_pVal

  Condition_FC_Pvalue <- cbind(conditionTemp, condition_pVal_temp)
  colnames(Condition_FC_Pvalue) <- c("FC", "pVal")

  # Compute edges scores
  eScores = getFCEdgesGraph(f_graph = f_KEGGgraph, f_condition = Condition_FC_Pvalue[, "FC"], f_condition_pVal = Condition_FC_Pvalue[, "pVal"])
  allEdgesScores = edgeData(eScores)
  allEdgesScores <- pbsapply(allEdgesScores, unlist)
  names(allEdgesScores) <- str_replace(names(allEdgesScores), pattern = ".weight", replacement="")
  allEdgesScores <- allEdgesScores[!is.na(allEdgesScores)]
  allEdgesScores <- sort(allEdgesScores, decreasing = TRUE)
  nBreakes <- 1000
  mainL <- paste("KO gene ", KO.gene, " dataset")
  testData <- allEdgesScores
  histObject <- hist(testData, breaks = nBreakes, xlab = 'edges scores', main = "")
  histObject$counts <- histObject$counts[2:length(histObject$counts)]

  #apply change point analysis
  ansmeanvar <- cpt.meanvar(data = (histObject$counts), test.stat = "Normal")
  changePoint <- ansmeanvar@cpts[1]
  changePoint <- changePoint + ((ansmeanvar@cpts[2] - ansmeanvar@cpts[1]) * 0.25)
  mLable <- paste("Histogram for dataset ", DataObject$GEOid, " \n KO gene ", KO.gene, sep= "")
  allEdgesScores <- sort(allEdgesScores,decreasing = TRUE)

  edgesT  <- sum(histObject$counts[changePoint:length(histObject$counts)])
  sigEdges <- allEdgesScores[1:edgesT]

  changePoints <- seq(from = ansmeanvar@cpts[1],to = ansmeanvar@cpts[2],length.out = numIntervals)

  changePoints <- round(changePoints)
  numOfEdgesToSelect <- list()
  for (i in 1:length(changePoints)){
    numOfEdgesToSelect[i] <- sum(histObject$counts[changePoints[i]:length(histObject$counts)])
  }
  temp <- str_split(names(sigEdges), pattern = "[|]")
  startNodes <- unlist(pblapply(temp, FUN = function(X) {return (X[1]) }))
  endNodes <- unlist(pblapply(temp, FUN = function(X) {return (X[2]) }))
  relations <- data.frame(startNodes, endNodes)
  FCgraphiGraph <- graph.data.frame(d = relations, directed = TRUE, vertices = NULL)
  mechanismGraph <- igraph.to.graphNEL(FCgraphiGraph)
  temp <- (nodes(mechanismGraph))
  temp <- unlist(mapedEntrez2Symb[temp])
  names(temp) <- NULL
  nodes(mechanismGraph) <- temp
  graphics.off()

  return(list(mechanismGraph=mechanismGraph,kpg=f_kpg,ansmeanvar=ansmeanvar,testData=testData,histObject=histObject,
              numOfEdgesToSelect=numOfEdgesToSelect,changePoints=changePoints,changePoint=changePoint))
}# end HighEdgeS_B
