# Supplementary material for: Identifying biologically relevant putative mechanisms in a given phenotype comparison
Source: PLoS One. 2017 May 9;12(5):e0176950. doi: 10.1371/journal.pone.0176950 (PMC5423614; doi:10.1371/journal.pone.0176950)
Supplement: S1 Folder — Folder with the code and dataset used in the paper. (ZIP) [file pone.0176950.s002.zip › Code and Data/R/benchmark_Code.R]

rm(list = ls())

alpha <- 0.1
numIntervals <- 20
#setwd('/Users/samerhanoudi/Mechanism/CodeThatWasUsedForThisPaper/Code and Data')
# The user should change the working dirctory
#############################################################################################
###                                                                                       ###
###The <path> will be be the location of the dowloaded folder from Supporting Information ###
###                                                                                       ###
#############################################################################################
#setwd("<path>/Code and Data")

source("R/benchmark_Functions.R")

## try http:// if https:// URLs are not supported
#source("https://bioconductor.org/biocLite.R")
#biocLite("SPIA")
library(SPIA)       # version 2.22.0

#Download the .tar.gz file from the Code and Data folder in Supporting Information
# to any folder you choose (e.g Downloads). Then, execute the following command in R:
#install.packages("~/Downloads/HighEdgeS_0.1.0.tar.gz", repos = NULL, type = "source")
library(HighEdgeS)

#library("gridSVG")  # version 1.5-0

#Download the .tar.gz file from http://tianlab.cn/Research/softwares/ web site download LEGO_v1.0 R package
# to any folder you choose (e.g Downloads). Then, execute the following command in R:
# unzip the downloaded folder then run the following commands
# setwd("~/Downloads/")
# system("tar -czvf LEGO_1.0.tar.gz LEGO")
# install.packages("~/Downloads/LEGO_1.0.tar.gz", repos = NULL, type = "source")
# if the above comands did not work, please download the LEGO tar file from "Code and Data/LEGO"
# folder to your Downloads folder and run the following command
#install.packages("~/Downloads/LEGO_1.0.tar.gz", repos = NULL, type = "source")
library(LEGO)       # version 1.0

# To install the igraph package, please run the following command:
# install.packages("igraph")
library(igraph)     # version 1.0.1

# to install ROntoTools package please run the following commands:
## try http:// if https:// URLs are not supported
#source("https://bioconductor.org/biocLite.R")
#biocLite("ROntoTools")
library(ROntoTools) # version 1.10.0

# install.packages("changepoint")
library(changepoint)# version 1.0.3

#install.packages("stringr")
library(stringr)    # version 1.1.0

#install.packages("pbapply")
library(pbapply)    # version 1.3.1

## try http:// if https:// URLs are not supported
#source("https://bioconductor.org/biocLite.R")
#biocLite("gage")
library(gage)

# ## try http:// if https:// URLs are not supported
# source("https://bioconductor.org/biocLite.R")
# biocLite("org.Mm.eg.db")
library(org.Mm.eg.db)

# ## try http:// if https:// URLs are not supported
# source("https://bioconductor.org/biocLite.R")
# biocLite("org.Mm.eg.db")
library(org.Hs.eg.db)

# ## try http:// if https:// URLs are not supported
# source("https://bioconductor.org/biocLite.R")
# biocLite("graphite")
library(graphite)

#install.packages("xlsx")
library(xlsx)

# The installation commands mentioned above will install an up-to-date version of the package in most of the cases.
# To get the exact version mentioned in the comments next to each library call we suggest to
# download the source file for a particular version from bioconsuctor or cran.r-project websites,
# and install using the following command:
#install.packages("~/Downloads/<package name>", repos = NULL, type = "source")

    # this function will run a text GUI and asks the user to choose the dataset and load the required data
    load_Data()

    # apply the proposed method on the data set loaded with load_Data function.
    res = HighEdgeS_B(f_kpg = kpg, f_KEGGgraph = KEGGgraph, KO.gene = DataObject$KOgeneSymbol,
                   exprTable = DataObject$exprTable)

    graphics.off()
    # plot the mechanism identified by HeighEdgeS
    plot(res$mechanismGraph, main = paste("KO gene ", DataObject$KOgeneSymbol, " dataset results", sep = ""))

    # to make sure that the rest of the analysis will be applied on the same data
    kpg <- res$kpg
    ansmeanvar <- res$ansmeanvar
    testData <- res$testData
    head(sort(res$testData,decreasing = T))
    histObject <- res$histObject
    changePoints <- res$changePoints
    changePoint <- res$changePoint
    numOfEdgesToSelect <- res$numOfEdgesToSelect

    # get the DE genes from classical and HighEdgeS
    genesInSigEdges <- lapply(numOfEdgesToSelect, function(X, y){return(y[1:X])}, y = testData)
    genesInSigEdges <- lapply(genesInSigEdges, names)
    genesInSigEdges <- lapply(genesInSigEdges, function(X){unique(unlist(str_split(X,pattern = "[|]")))})
    DE_Genes_Lists()


    # apply  ORA on the list of genes from HeighEdgeS
    run_ORA_HighEdgeS()

    # apply  ORA on the list of genes from the classical approach
    run_ORA_Calssical()


    # apply  SPIA on the list of genes from HeighEdgeS

    run_SPIA_HighEdgeS()

    # apply  SPIA on the list of genes from the classical approach
    # Note this may take long time since  the bootstrapping valriable  nB was set to 2000
    # a recommended large value
    run_SPIA_Calssical()

    # apply  LEGO on the list of genes from HeighEdgeS
    run_LEGO_HighEdgeS()

    # apply  LEGO on the list of genes from the classical approach
    run_LEGO_Classical()

    # apply  GAGE on all genes
    run_GAGE_On_All_Genes()

    # calculate the results of the classical approach for table 1

    DataObject$exprTable = DataObject$exprTable[DataObject$exprTable$ID %in% nodes(KEGGgraph),]
    fcOK <- abs(DataObject$exprTable[,"logFC"]) > 2
    pvalueOK <- (DataObject$exprTable$adj.P.Val) < 0.05
    toFisher = as.vector(DataObject$exprTable$logFC)
    names(toFisher) = as.vector(DataObject$exprTable$ID)
    DE_Genes = toFisher[pvalueOK&fcOK]
    pathwayesRank_ORA <- rankPathwaysFisher(DEgenes = names(DE_Genes) )
    print("ORA")
    getTPR_FPR(pathwayesRank = pathwayesRank_ORA)
    pathwayesRank_SPIA <- rankPathways_SPIA(DeInParticularBin = DE_Genes, toSPIA_all = DataObject$exprTable$ID)
    print("SPIA")
    getTPR_FPR(pathwayesRank = pathwayesRank_SPIA)
    load_LEGO_Objects()
    pathwayesRank_LEGO = rankPathways_LEGO(DeInParticularBin = DE_Genes, f_network_dat = network_dat, f_geneset_dat = geneset_dat)
    print("LEGO")
    getTPR_FPR(pathwayesRank_LEGO)
