# Supplementary material for: Identifying biologically relevant putative mechanisms in a given phenotype comparison
Source: PLoS One. 2017 May 9;12(5):e0176950. doi: 10.1371/journal.pone.0176950 (PMC5423614; doi:10.1371/journal.pone.0176950)
Supplement: S1 Folder — Folder with the code and dataset used in the paper. (ZIP) [file pone.0176950.s002.zip › Code and Data/R/benchmark_Functions.R]

load_Data <- function (){
  print("1. Myd88 KO dataset")
  print("2. Neurod1 KO dataset")
  print("3. Pdx1 KO dataset")
  input = readline(prompt = "To run the analysis on one of the three datasetes, please enter 1,2, or 3. ")
  if (input == 1) toKO = "Myd88"
  if (input == 2) toKO = "Neurod1"
  if (input == 3) toKO = "Pdx1"
  assign(x = "toKO",toKO,envir = .GlobalEnv)
  loadDataObject(KO.gene = toKO)
  Organism <- DataObject$Organism
  loadKEGG.Objects()
  print(paste("This analysis will be running on ", DataObject$KOgeneSymbol, " KO gene ", sep = ""))
  # create the range of thresholds
  maxFCPos <- max(DataObject$exprTable$logFC)
  maxFCNeg <- min(DataObject$exprTable$logFC)
  maxPvalue <- max(-log(DataObject$exprTable$P.Value,base = 10))
  FCthreshold <- 1.5
  pValuethreshold <- 1
  maxPosAndNeg <- max(maxFCPos,abs(maxFCNeg))
  fcRangePos <- seq(from = 0.5,to = (maxPosAndNeg ),length.out = numIntervals)
  fcRangeNeg <- seq(from = - 0.5,to = - maxPosAndNeg,length.out = numIntervals)
  assign(x = "pValueRange",seq(from = 0.5,to = 5,length.out = numIntervals),envir = .GlobalEnv)
  assign(x = "fcRange",cbind(fcRangeNeg,fcRangePos),envir = .GlobalEnv)

      # load genes mapping
      x <- org.Mm.egSYMBOL
      # Get the gene symbol that are mapped to an entrez gene identifiers
      mapped_genes <- mappedkeys(x)
      # Convert to a list and save in the global environment
      assign(x = "mapedEntez2Symb",as.list(x[mapped_genes]),envir = .GlobalEnv)
      x <<- org.Mm.egSYMBOL2EG
      # Get the entrez gene identifiers that are mapped to a gene symbol
      mapped_genes <- mappedkeys(x)
      # Convert to a list
      assign(x = "mapedSymb2Entrez",as.list(x[mapped_genes]),envir = .GlobalEnv)
      assign("a", "new", envir = .GlobalEnv)
} # end load_Data

run_ORA_HighEdgeS <- function() {
ranksAllAlternated <- list()
for (ii in 1:length(genesInSigEdges)){
  sigGeneIDs <- genesInSigEdges[ii]
  sigGeneIDs <- unlist(sigGeneIDs)
  pathwayesRank <- rankPathwaysFisher(DEgenes = sigGeneIDs)
  ranksAllAlternated[[ii]] <- pathwayesRank
} #end for ii
EdgesToSelect <- sum(histObject$counts[ansmeanvar@cpts[1] : ansmeanvar@cpts[2]])
sigEdges <- testData[1:EdgesToSelect]
 normaliSimulatedDataedBreakPoint<-(changePoint/length(histObject$counts))
 names(ranksAllAlternated) <- round(seq(from = normaliSimulatedDataedBreakPoint[[1]],to = max(sigEdges),length.out = 20),digits=3)
 Red_Green_Bar_Plots(f_ranksAllAlternated = ranksAllAlternated, f_alpha = alpha, f_FileName = "ORA_HighEdgeS",
                    f_DEgenesInlist = genesInSigEdges, f_path = "output")
}# end run_ORA_HighEdgeS


run_ORA_Calssical <- function(){
  par(mar = c(3, 3, 2, 1), mgp = c(2, .7, 0), tck= -.01)
  ranksAllAlternated <- list()
  DeInParticularBin <- list()
  TheValueOfBestBin = 3
  for (ii in 1:length(pValueRange)){
    FCthreshold <- as.data.frame(t(fcRange[ii,]))
    pValuethreshold <- pValueRange[ii]
    toGetDEgenes <- DataObject$exprTable[DataObject$exprTable[,"ID"]%in%nodes(KEGGgraph), ]
    OksFC <- ((toGetDEgenes[, "logFC"]) > FCthreshold$fcRangePos) | ((toGetDEgenes[, "logFC"]) < FCthreshold$fcRangeNeg)
    OkspValue<-  -log(toGetDEgenes[, "P.Value"], base = 10) > pValuethreshold
    finalOks <- OksFC&OkspValue
    genesFromFC_pValue <- as.vector(toGetDEgenes[finalOks, "ID"])
    if(ii == TheValueOfBestBin){
      print("Number of genes from the Best bar")
      print(length(genesFromFC_pValue))
      print ("The list of genes from the Vplot from the Best bar is")
      print (unlist(mapedEntez2Symb[genesFromFC_pValue]))
      bestBin <- subGraph(graph = KEGGgraph, snodes = genesFromFC_pValue )
      nodesbestBin <- unlist(mapedEntez2Symb[genesFromFC_pValue])
      names(nodesbestBin) <- NULL
      nodes(bestBin) <- nodesbestBin
      print("genes from FC and p-Value")
      fileName <- paste("ORAGraph", DataObject$KOgeneSymbol, ".pdf", sep = "")
      pdf(fileName)
      plot(bestBin)
      graphics.off()
    }
    DeInParticularBin[[ii]] <- (genesFromFC_pValue)
    pathwayesRank <- rankPathwaysFisher(DEgenes = genesFromFC_pValue)
    ranksAllAlternated[[ii]] <- pathwayesRank
  } #end for ii

  names(ranksAllAlternated) <- paste("fc|", round(fcRange[, 2], digits = 2),"|,","p", round(pValueRange, digits = 2), sep = "")
  rangesTable <- cbind(fcRange, pValueRange)
  Red_Green_Bar_Plots(f_ranksAllAlternated = ranksAllAlternated,f_alpha = alpha,
                      f_FileName = "ORA_Classical", f_DEgenesInlist = DeInParticularBin, f_path = "output")
}# end run_ORA_Calssical


DE_Genes_Lists<- function(){

  DeInParticularBin_highEdgeS <- list()
  DeInParticularBin_Classical <- list()
  for (ii in 1:length(pValueRange) ){
    FCthreshold <- as.data.frame(t(fcRange[ii, ]))
    pValuethreshold <- pValueRange[ii]
    toGetDEgenes <- DataObject$exprTable[DataObject$exprTable[, "ID"]%in%nodes(KEGGgraph), ]
    OksFC <- ((toGetDEgenes[, "logFC"]) > FCthreshold$fcRangePos) | ((toGetDEgenes[,"logFC"]) < FCthreshold$fcRangeNeg)
    OkspValue <-  -log(toGetDEgenes[, "P.Value"], base = 10) > pValuethreshold
    finalOks <- OksFC&OkspValue
     genesFromFC_pValue <- as.vector(toGetDEgenes[finalOks, "ID"])
     DeInParticularBin_Classical[[ii]] <- condition[(genesFromFC_pValue)]
     DeInParticularBin_highEdgeS[[ii]] <- condition[genesInSigEdges[[ii]]]
 }
  assign(x = "DeInParticularBin_Classical", DeInParticularBin_Classical,envir = .GlobalEnv)
  assign(x = "DeInParticularBin_highEdgeS", DeInParticularBin_highEdgeS,envir = .GlobalEnv)
} # end DE_Genes_Lists

rankPathways_SPIA = function(DeInParticularBin, toSPIA_all){
  if(length(DeInParticularBin) > 0){ # there is at least one DE gene
      spiaRES=spia(de = DeInParticularBin, all = toSPIA_all, organism = "mmu",nB = 2000,verbose = T,combine = "fisher",
                   data.dir = "data/ForSPIAmmu/")
      load("data/ForSPIAmmu/mmuSPIA.RData")
    KO_Flag_Table = sapply(path.info, function(X){any(X$nodes%in%DataObject$KOgeneEntrez)})
    tmpID = spiaRES$ID
    KO_Flag_Table = KO_Flag_Table[names(KO_Flag_Table)%in%tmpID]
    names(tmpID) = tmpID
    KO_Flag_Table = (KO_Flag_Table)[tmpID]
    Rank = 1:length(KO_Flag_Table)
    spiaRES <- cbind(spiaRES, p.FDR = spiaRES$pGFdr, KO_Flag_Table, Rank)} else {
    # no results from SPIA
    spiaRES = NA
  }
  return(spiaRES)
} # end rankPathways_SPIA

run_SPIA_HighEdgeS <- function(){
    ranksAllAlternated = lapply(DeInParticularBin_highEdgeS,
                              function(X, t){rankPathways_SPIA(DeInParticularBin = X, toSPIA_all = t)},
                              t = names(condition))
    EdgesToSelect <- sum(histObject$counts[ansmeanvar@cpts[1] : ansmeanvar@cpts[2]])
    sigEdges <- testData[1:EdgesToSelect]
    normaliSimulatedDataedBreakPoint<-(changePoint/length(histObject$counts))
    names(ranksAllAlternated) <- round(seq(from = normaliSimulatedDataedBreakPoint[[1]],to = max(sigEdges),length.out = 20),digits=3)


    Red_Green_Bar_Plots(f_ranksAllAlternated = ranksAllAlternated, f_alpha = alpha, f_FileName = "SPIA_HighEdgeS",
                        f_DEgenesInlist = DeInParticularBin_highEdgeS, f_path = "output")
} # end run_SPIA_HighEdgeS

run_SPIA_Calssical <- function(){
    ranksAllAlternated = lapply(DeInParticularBin_Classical,
                              function(X, t){rankPathways_SPIA(DeInParticularBin = X, toSPIA_all = t)},
                              t = names(condition))
    names(ranksAllAlternated) <- paste("fc|", round(fcRange[, 2],digits = 2),"|,", "p", round(pValueRange, digits = 2),
                                     sep="")[1:length(ranksAllAlternated)]
    Red_Green_Bar_Plots(f_ranksAllAlternated = ranksAllAlternated,f_alpha = alpha,f_FileName = "SPIA_Classical",
                        f_DEgenesInlist = DeInParticularBin_Classical,f_path = "output")
} # end run_SPIA_Calssical

rankPathways_LEGO = function(DeInParticularBin, f_network_dat = network_dat, f_geneset_dat = geneset_dat, getUpdatedPathways = T) {
  if(length(DeInParticularBin) != 0) { # if there is at least one DE gene
    n = as.character(mapedEntez2Symb[names(DeInParticularBin)])
    names(n) = NULL
    inputgenelist = data.frame(V1 = n, V2 = rep(DataObject$GEOid, length(n)))
    inputgenelist = as.data.frame(apply(inputgenelist, 2, as.character), stringsAsFactors = FALSE)
    if(length(DeInParticularBin) == 1){# only when there is one gene to avoid the transpose of the function apply
      inputgenelist = data.frame(V1 = n,V2 = rep(DataObject$GEOid ,length(n)), stringsAsFactors = FALSE)
      }
    class(inputgenelist)
    # The next 5 lines will calculate the value of bgNE using formula number 7 in the paper of LEGO  http://www.nature.com/articles/srep18871
    # toSP_igraph=igraph.from.graphNEL(KEGGgraph)
    # SP=1/(shortest.paths(toSP_igraph))
    # SP[!is.finite(SP)]=0 # when SP infinity
    # m=ncol(SP)
    # bgNE=sum(SP)/ ((m * (m- 1))/ 2)
    bgNE = 0.3065908
    LEGO_RES = NULL
    LEGO_RES = LEGO_main(inputgenelist, f_network_dat, f_geneset_dat, bgNE = bgNE,
                        min_size = 5, max_size = 10000, pval_thre = 1,
                        pval_adj= "fdr", multi = 1, file_dir = "mouse_res/");
    if(dim(LEGO_RES[[1]])[1] > 0){#there are results from LEGO
      truePathways = f_geneset_dat[f_geneset_dat[, 1] == DataObject$KOgeneSymbol, 2]
      KO_Flag_Table = LEGO_RES[[1]]$GeneSet_des%in%truePathways
      Rank = 1:nrow(LEGO_RES[[1]])
      #we use p.FDR column in the  Red_Green_Bar_Plots function, so the following assignment will make the function Red_Green_Bar_Plots
      # compatable
      p.FDR = LEGO_RES[[1]]$Adj_p
      LEGO_RES = cbind(LEGO_RES[[1]], p.FDR, KO_Flag_Table, Rank)} else {#there are NO results from LEGO
      LEGO_RES = NA} } else {# when the number of DE genes is 0
      LEGO_RES = NA
      }
  return(LEGO_RES)
} # end rankPathways_LEGO

load_LEGO_Objects <- function (){
  edgesNames = names(edgeData(KEGGgraph))
  upGene = sapply(edgesNames, function(X){str_split(X, pattern = "[|]")[[1]][[1]]})
  downGene = sapply(edgesNames, function(X){str_split(X, pattern = "[|]")[[1]][[2]]})
  names(upGene) = NULL
  names(downGene) = NULL
  V3 = rep(1, length(downGene))
  n = mapedEntez2Symb[as.character(upGene)]
  names(n) = NULL
  V1 = as.character(n)
  n = mapedEntez2Symb[as.character(downGene)]
  names(n) = NULL
  V2 = as.character(n)
  network_dat = data.frame(V1 = V1, V2 = V2, V3 = V3)
  network_dat = as.data.frame(apply(network_dat, 2, as.character), stringsAsFactors=FALSE)
  assign(x = "network_dat", network_dat,envir = .GlobalEnv)

  tmp = (lapply(kpg, function(X){return(nodes(X))}))
  tmp = lapply(names(tmp), function(X, p){cbind(p[[X]], rep(X, length(p[[X]])))}, p = tmp)
  geneset_dat =  (do.call(rbind, tmp))
  n = kpgNames[geneset_dat[, 2]]
  names(n) = NULL
  geneset_dat[, 2] = n
  n = mapedEntez2Symb[str_replace(as.character(geneset_dat[, 1]),"mmu:", replacement = "")]
  names(n) = NULL
  geneset_dat[,1] = as.character(n)
  geneset_dat = as.data.frame(geneset_dat)
  geneset_dat = as.data.frame(apply(geneset_dat, 2, as.character), stringsAsFactors = FALSE)
  rownames(geneset_dat) = 1:nrow(geneset_dat)
  head(geneset_dat)
  assign(x = "geneset_dat", geneset_dat, envir = .GlobalEnv)
}

run_LEGO_HighEdgeS <- function (){
  load_LEGO_Objects()
  ranksAllAlternated = NULL
  ranksAllAlternated = lapply(DeInParticularBin_highEdgeS, function(X, n, g)
  {rankPathways_LEGO(DeInParticularBin = X, f_network_dat = n, f_geneset_dat = g)},
  g=geneset_dat,n = network_dat)

  EdgesToSelect <- sum(histObject$counts[ansmeanvar@cpts[1] : ansmeanvar@cpts[2]])
  sigEdges <- testData[1:EdgesToSelect]
  normaliSimulatedDataedBreakPoint <- (changePoint/length(histObject$counts))
  names(ranksAllAlternated) <- round(seq(from = normaliSimulatedDataedBreakPoint[[1]],to = max(sigEdges), length.out = 20),digits=3)


  Red_Green_Bar_Plots(f_ranksAllAlternated = ranksAllAlternated, f_alpha = alpha, f_FileName = "LEGO_HighEdgeS", f_DEgenesInlist = DeInParticularBin_highEdgeS)
}# end run_LEGO_HighEdgeS

run_LEGO_Classical <- function (){
  load_LEGO_Objects()
  ranksAllAlternated = NULL
ranksAllAlternated = lapply(DeInParticularBin_Classical, function(X, n, g)
  {rankPathways_LEGO(DeInParticularBin = X, f_network_dat = n, f_geneset_dat = g)},
  g = geneset_dat, n = network_dat)
  names(ranksAllAlternated) <- paste("fc|", round(fcRange[, 2], digits = 2), "|,", "p", round(pValueRange, digits = 2),sep="") [1:length(ranksAllAlternated)]
  Red_Green_Bar_Plots(f_ranksAllAlternated = ranksAllAlternated,f_alpha = alpha, f_FileName = "LEGO_Classical", f_DEgenesInlist = DeInParticularBin_Classical)
}# end run_LEGO_Classical


returnTP_FP_TN_FN=function(KO_PW,S){
  TP = sum(KO_PW * S == 1)
  SigTotal = sum(S == 1)
  FP = SigTotal - TP
  non_SigTotal = sum(S == 0)
  FN = sum(KO_PW*(1 - S) == 1)
  TN = non_SigTotal - FN
  TPR = TP / (TP + FN)
  FPR = FP / (FP + TN)
  return(list(TPR = TPR, FPR = FPR, FP = FP, TP = TP, FN = FN, TN = TN))
} # end returnTP_FP_TN_FN

run_GAGE_On_All_Genes <- function (){
  names(kpg) = kpgNames[names(kpg)]
  names(kpg)
  kegg.gs = lapply(kpg, function (X){str_replace(nodes(X), pattern = "mmu:", replacement = "")})
  if (toKO == "Myd88"){
  ###
  ###Myd88
  ###
  load(file = "data/DatasetsGAGE/GSE22873_NORM/GSE22873_altCdf.RData")
  pData= read.csv(file = "data/DatasetsGAGE/GSE22873/pData.csv", header = T)
  rownames(pData) = pData$X
  exMat <- exprs(eset)[,c(1, 2, 3, 4, 5, 12, 13, 14, 15)] #select same samples KO Myd88

  pData = pData[c(1, 2, 3, 4, 5, 12, 13, 14, 15), ]
  KO = str_detect(pData$source, "Myd88 null ")
  KO = which(KO)
  WT = str_detect(pData$source,"WT")
  WT = which(WT)

  namesinExperiment = rownames(exMat)
  truePathwayes = sapply(kegg.gs, function(X){any(X%in%"17874")}) # 17874 is the id of Myd88
  GSE22873_Myd88_.kegg.p <- gage(exMat, gsets = kegg.gs, ref = KO, samp = WT,compare = 'unpaired', same.dir = FALSE)
  GSE22873_Myd88_.kegg.p$greater = cbind(GSE22873_Myd88_.kegg.p$greater, KO_IN = truePathwayes[row.names(GSE22873_Myd88_.kegg.p$greater)])
  GSE22873_Myd88_.kegg.p$greater = cbind(GSE22873_Myd88_.kegg.p$greater, significant = (GSE22873_Myd88_.kegg.p$greater[,"q.val"] < alpha)) # q.value is the corrcted value we compare with alpha 0.1
  GSE22873_Myd88_.kegg.p$greater = GSE22873_Myd88_.kegg.p$greater[!is.na(GSE22873_Myd88_.kegg.p$greater[,"q.val"]), ] # One pathway has NA pvalue was removed

  table_Res=returnTP_FP_TN_FN(KO_PW = GSE22873_Myd88_.kegg.p$greater[,"KO_IN"],S = GSE22873_Myd88_.kegg.p$greater[,"significant"] )
  print(table_Res)
  xlsx::write.xlsx(table_Res,file = "output/GAGE_resluts_Myd88.xls", row.names = F)
  }

  if (toKO == "Neurod1"){
    #
    #Neurod1
    #
    load(file = "data/DatasetsGAGE/GSE6030_NORM/GSE6030_altCdf.RData")
    exMat <- exprs(eset)
    pData = read.csv(file = "data/DatasetsGAGE/GSE6030/pData.csv", header = T)
    rownames(pData) = pData$X

    KO = str_detect(pData$source, "Neurod1 KO")
    KO = which(KO)
    WT = str_detect(pData$source, "Wildtype")
    WT = which(WT)

    namesinExperiment = rownames(exMat)
    truePathwayes = sapply(kegg.gs, function(X){any(X%in%"18012")})
    sum(truePathwayes)
    GSE6030_Neurod1_.kegg.p <- gage(exMat, gsets = kegg.gs, ref = KO, samp = WT, compare = 'unpaired', same.dir = FALSE)
    GSE6030_Neurod1_.kegg.p$greater = cbind(GSE6030_Neurod1_.kegg.p$greater, KO_IN = truePathwayes[row.names(GSE6030_Neurod1_.kegg.p$greater)])
    GSE6030_Neurod1_.kegg.p$greater = cbind(GSE6030_Neurod1_.kegg.p$greater, significant = (GSE6030_Neurod1_.kegg.p$greater[,"q.val"] < alpha))
    GSE6030_Neurod1_.kegg.p$greater = GSE6030_Neurod1_.kegg.p$greater[!is.na(GSE6030_Neurod1_.kegg.p$greater[, "q.val"]), ] # One pathway has NA pvalue was removed
    names(kegg.gs)
    table_Res = returnTP_FP_TN_FN(KO_PW = GSE6030_Neurod1_.kegg.p$greater[, "KO_IN"], S = GSE6030_Neurod1_.kegg.p$greater[, "significant"] )
    print(table_Res)
    xlsx::write.xlsx(table_Res,file = "output/GAGE_resluts_Neurod1.xls", row.names = F)
  }

  if (toKO == "Pdx1"){
  #
  #Pdx1
  #
  load(file = "data/DatasetsGAGE/GSE29048_NORM/GSE29048_altCdf.RData")
  exMat <- exprs(eset)
  pData = read.csv(file="data/DatasetsGAGE/GSE29048/pData.csv",header = T)
  rownames(pData) = pData$X

  KO = str_detect(pData$title,"KO")
  KO = which(KO)
  WT = str_detect(pData$title,"Ctr")
  WT = which(WT)

  namesinExperiment = rownames(exMat)
  truePathwayes = sapply(kegg.gs, function(X){any(X%in%"18609")})
  sum(truePathwayes)
  GSE29048_Pdx1_.kegg.p <- gage(exMat, gsets = kegg.gs, ref = KO, samp = WT,compare = 'unpaired', same.dir = FALSE)
  GSE29048_Pdx1_.kegg.p$greater = cbind(GSE29048_Pdx1_.kegg.p$greater, KO_IN = truePathwayes[row.names(GSE29048_Pdx1_.kegg.p$greater)])
  GSE29048_Pdx1_.kegg.p$greater = cbind(GSE29048_Pdx1_.kegg.p$greater, significant = (GSE29048_Pdx1_.kegg.p$greater[,"q.val"] < alpha))
  GSE29048_Pdx1_.kegg.p$greater = GSE29048_Pdx1_.kegg.p$greater[!is.na(GSE29048_Pdx1_.kegg.p$greater[, "q.val"]), ] # One pathway has NA pvalue was removed
  names(kegg.gs)
  table_Res = returnTP_FP_TN_FN(KO_PW = GSE29048_Pdx1_.kegg.p$greater[, "KO_IN"],S = GSE29048_Pdx1_.kegg.p$greater[, "significant"] )
  print(table_Res)
  xlsx::write.xlsx(table_Res, file = "output/GAGE_resluts_Pdx1.xls", row.names = F)
  }
} #run_GAGE_On_All_Genes


getTPR_FPR <- function (pathwayesRank){
  numberTruePW=sum(sapply(kpg, function(X,y){any(nodes(X)%in%y)},y=paste("mmu:",DataObject$KOgeneEntrez,sep = "")))
  sigPathways = as.vector(pathwayesRank$p.FDR)<alpha
  TP = sum(pathwayesRank$KO_Flag_Table[sigPathways]=="TRUE")
  FP = sum(pathwayesRank$KO_Flag_Table[sigPathways]=="FALSE")
  nonSigPathways = length(kpg) - sum(sigPathways)
  FN = numberTruePW - TP
  TN = length(kpg) - TP - FP - FN
  TPR = (TP) / (TP + FN)
  FPR = (FP) / (FP + TN)
  return(list(TPR=TPR, FPR=FPR))
}
