# Supplementary material for: Identifying biologically relevant putative mechanisms in a given phenotype comparison
Source: PLoS One. 2017 May 9;12(5):e0176950. doi: 10.1371/journal.pone.0176950 (PMC5423614; doi:10.1371/journal.pone.0176950)
Supplement: S1 Folder — Folder with the code and dataset used in the paper. (ZIP) [file pone.0176950.s002.zip › Code and Data/R/download_Normalize_FC.R]

# This code is download, preprocess and save the RData object for each dataset.
# The following code will download the Neurod1 dataset in the paper.
# Download cell files and phenotypic data
rm(list = ls())
DataObject <- NULL
## try http:// if https:// URLs are not supported
#source("https://bioconductor.org/biocLite.R")
#biocLite("affy")
library(affy)

## try http:// if https:// URLs are not supported
#source("https://bioconductor.org/biocLite.R")
#biocLite("GEOquery")
library(GEOquery)

## try http:// if https:// URLs are not supported
#source("https://bioconductor.org/biocLite.R")
#biocLite("limma")
library(limma)

library(HighEdgeS)
library(stringr)

#########  HERE
dataset <- "GSE6030"  # Must be a valid GEO affy dataset name. Also will creates a subdirectory with this name
##########

#setwd('/Users/samerhanoudi/Mechanism/CodeThatWasUsedForThisPaper/Code and Data')
#The <path> will be be the location of the dowloaded folder from Supporting Information
# The user should change the working dirctory
#setwd("<path>/Code and Data")
newDirectory <- paste(getwd(), "/data/responce/", dataset, sep = "")
dir.create(newDirectory)

softFile <- getGEOfile(dataset)  # downloads  soft file annotation to temp directory
soft <- getGEO(filename = softFile,GSEMatrix = TRUE) # parses annotation file - can generate errors
samples <- Meta(soft)$sample_id


gsmPdatList <- list()
phenos <- c()
# loop through samples and recuperate them and gather phenotype info
for(i in 1:length(samples)){
  #if getGEOfile will not work (may save a file of size zero), you can change the funtion and replace http with https ot the other way around.
  #The function getGEOfile is stored in the file funciton.R. this is because NCBI change to https however not all GEOquery support that which may create some issues
  filename <- getGEOfile(GEO = samples[i], destdir = "~/Downloads")
  fName=paste("~/Downloads/", samples[i], ".soft", sep = "")
    gsm1 <- getGEO(filename = fName)  # puts in temp directory
    if (Meta(gsm1)$organism_ch1 == "Mus musculus")
    {
      DataObject$Organism <- "mmu"
    }
     file <- Meta(gsm1)$supplementary_file[1]
     source <- Meta(gsm1)$source_name_ch1
     organism <- Meta(gsm1)$organism_ch1
     platform <- Meta(gsm1)$platform_id
     title <- Meta(gsm1)$title
     groupVariable <- Meta(gsm1)$title
     sVect <- c(source, organism, title, platform, groupVariable)
     names(sVect) <- c("source", "organism", "title", "platform", "groupVariable")
     download.file(url = file, destfile=paste(newDirectory,"/", samples[i], ".CEL.gz"  ,sep="" ))
     gsmPdatList[[samples[i]]] <- sVect  # save the vector of phenodata
     phenos <- append(phenos,sVect)
}# End i

pData<-t(as.matrix(as.data.frame(gsmPdatList)))
write.csv(pData, file=paste(newDirectory,"/pData.csv",sep=""))
####
####Normalize
####
# HERE make sure that you have the correct alt cdf for your chip
# Brainarray   http://brainarray.mbni.med.umich.edu/brainarray/Database/CustomCDF/cdfreadme.htm
# user can find the chip ID from the dataset then should download and install the three files (pacakes) from brainarray from the follwong link
#http://brainarray.mbni.med.umich.edu/Brainarray/Database/CustomCDF/15.0.0/entrezg.asp
altCDF <- "mouse4302mmentrezgcdf"
altCDFname <- "Mouse4302_Mm_ENTREZG"  # get this from Brainarray site, column "Custom CDF Name"
altCDFannot <- "mouse4302mmentrezg.db"# gives annotation for the genes
doNormAffyCDF <- TRUE  # logical to do (1) or not to do a normalizations with the Affy CDF

newDirectory <- paste(getwd(), "/data/responce/", dataset, "_NORM", sep = "")
dir.create(newDirectory)
pDat <- read.csv(file = paste("data/responce/", dataset, "/pData.csv", sep=""), row.names = 1)
idStr <- dataset
cels <- list.celfiles(path = paste("data/responce/", dataset, sep = ""), full.names = FALSE)
myIDs <- sub(".CEL.gz", "", basename(cels))


if(! sum(rownames(pDat) == myIDs) == nrow(pDat) ) {# verify the order of the samples
  myOrd <- match(  myIDs, rownames(pDat) )
  pDat <-  pDat[myOrd, ]
  if(! sum(rownames(pDat) == myIDs) == nrow(pDat) ) { stop("error sorting ", "\n") }
}
aDFrame <- new("AnnotatedDataFrame",  data = pDat)

if(doNormAltCDF){
  library(altCDF,character.only = TRUE)
  library(altCDFannot,character.only = TRUE)
  pathToRMA <- paste("data/responce/", dataset, sep = "")
  eset <- justRMA( filenames = cels, celfile.path = pathToRMA, cdfname = altCDFname  )
  exMat <- exprs(eset)
  dim(exMat)
  exMat <- exMat[-grep("AFFX", rownames(exMat)), ]  # remove control probesets (not in db)
  rownames(exMat)<-str_replace(rownames(exMat), pattern = "_at",replacement = "")
  colnames(exMat) <- sub(".CEL.gz", "", colnames(exMat))
  eset <- new("ExpressionSet", exprs = exMat, phenoData = aDFrame)
  head(exprs(eset))
  colnames(eset) <- sub(".CEL.gz", "", colnames(eset))
  save(eset, file = paste(newDirectory, "/", dataset, "_altCdf.RData", sep = "")  )
}

####
#### DE genes
####


CDF <- "altEntrez"
chooseCDF <- CDF  # either "altEntrez" or "affy"

myMart <- DataObject$Organism    # for your organism: use Mm for mouse, Hs for human
#################
#setwd(dir="/Users/samerhanoudi/Documents/DataSets_Atl_CDF/")
if(myMart %in% c("hsa", "mmu")){
  if(myMart == "mmu") {
    library("org.Mm.eg.db")
    x <- org.Mm.egSYMBOL
  }
  if(myMart == "hsa") {
    library("org.Hs.eg.db")
    x <- org.Hs.egSYMBOL
  }
  mapped_genes <- mappedkeys(x)
  xx <- as.list(x[mapped_genes])
  myAnnot <- unlist(xx)} else {
  stop("Unable to load annotation package\n")
}
newDirectory <- paste(getwd(), "/data/responce/", dataset,"_DEG", sep="")
dir.create(newDirectory)
datDir <- paste(getwd(), "/data/responce/", dataset,"_NORM", sep="")
pDat <- read.csv(file = paste("data/responce/", dataset, "/pData.csv", sep = ""), row.names = 1)
# select the groups (i.e the samples IDs) this depends on the experiment, so user should use the approperte column from
# pDat object to select
gpCase <- rownames(pDat)[str_detect(pDat$source, pattern = "KO")]
gpControl <- rownames(pDat)[str_detect(pDat$source, pattern = "Wildtype")]

names <- colnames(exprs(eset))[colnames(exprs(eset))%in%c(gpCase, gpControl)]
eset <- eset[,  c(gpCase,gpControl)  ]
pDat <- pData(eset)
rownames(pData(eset))%in%names

f1 <- factor( rep("case",nrow(pDat)),  levels = c("case", "control"))
eset$description <- f1

design <- model.matrix(~ description + 0, eset)
colnames(design) <- levels(f1)
design[row.names(design)%in%gpCase, "case"] <- 1
design[row.names(design)%in%gpCase, "control"] <- 0
design[row.names(design)%in%gpControl, "control"] <- 1
design[row.names(design)%in%gpControl, "case"] <- 0

fit <- lmFit(exprs(eset), design)
exprs(eset)
cont.matrix <- makeContrasts(case-control, levels = design)
fit2 <- contrasts.fit(fit, cont.matrix)
fit2 <- eBayes(fit2)
?eBayes
tT <- topTable(fit2, adjust = "fdr", sort.by = "B", number = 35000)
?topTable
tT$ID<-rownames(tT)
myAnnot <- myAnnot[which(names(myAnnot)%in%tT$ID)]
iMat <- match(tT$ID, names(myAnnot))
symbols <- myAnnot[iMat]
names(symbols) <- NULL
head(tT[order(abs(tT$logFC)), ])
tT1 <- cbind(symbols, tT)

tmp = tT1[str_detect(tT1$symbols, "Neurod1"), ]
tmp[!is.na(tmp[,1]), ]

Organism <- myMart
DataObject$exprTable <- tT1
DataObject$KOgeneSymbol <- "Neurod1" # gene symbol
DataObject$KOgeneEntrez <- 18012# gene ID
DataObject$GEOid <- dataset
DataObject$Organism <- Organism
DataObject$CDFtype <- CDF
DataObject$gpCase <- gpCase
DataObject$gpControl <- gpControl
DataObject$title<-Meta(soft)$title
summary(DataObject)

# DataObject can be used as an input the HeighEdgeS. User can save the file using the save command in R,
# and then load the DataObject to apply HeighEdgeS.
