# Supplementary material for: Identifying biologically relevant putative mechanisms in a given phenotype comparison
Source: PLoS One. 2017 May 9;12(5):e0176950. doi: 10.1371/journal.pone.0176950 (PMC5423614; doi:10.1371/journal.pone.0176950)
Supplement: S1 Folder — Folder with the code and dataset used in the paper. (ZIP) [file pone.0176950.s002.zip › Code and Data/README.txt]

--------------------------------------------------------------------------------
This file explains what can be found in the Data Code folder. Packages 
installation information are described in this file as well.
A good start is to install the proposed package "HighEdgeS". This package can be
installed by Downloading the .tar.gz file from the Code and Data folder in 
Supporting Information to any folder you choose 
(e.g Downloads). Then, execute the following command in R:
install.packages("~/Downloads/HighEdgeS_0.1.0.tar.gz", 
                repos = NULL, type = "source")
-------------------------------------------------------------------------------- 
The folder "data" contains the following:
    
    1) Datasets and KEGG objects (e.g. pathways, global graph). Some of those
       objects are included in the new package, so they can be loaded using 
       the functions in the new package for simplicity. 
    2) The folder ForSPIAmmu contain the pathways in SPIA format
    3) The folder DatasetesGAGE contain the datasets to be used for GAGE
    4) The folder responce will be used to store a dataset when downloaded 
       by the download_Normalize_FC.R file.
       
The folder "R" contains the following R script files:
 
    1) The file download_Normalize_FC.R can be used to download a dataset
       and calculate the FC, and p-values values to be used in the analysis.
    2) The file benchmark_Code.R calls functions from benchmark_Function.R
       to perform the analysis of ORA, SPIA, LEGO, and GAGE. 
       The benchmark_Code.R file contains the required 
       steps to install new libraries.
    3) The benchmark_Function.R file contains most of the functions that will 
       be called by benchmark_Code.R file.
              
The folder "output" contains the results from script files.

The folder "HeighEdgeS" contains the package of the proposed method in an 
uncompressed format.

The file "HighEdgeS_0.1.0.tar.gz" contains the package of the proposed method 
in an compressed format. This file can be used to install the package in R. 
See the file benchmark_Code.R

The file "LEGO_1.0.tar.gz" contains the package of the LEGO that we downloaded
and used in the analysis.  This file can be used to install the package in R. 
See the file benchmark_Code.R

The folder "mouse_res" is temp folder generated by the method LEGO.
